# Supplementary material for: The critical role of MLKL in hemorrhagic stroke and the therapeutic potential of its associated protein network
Source: Front Cell Dev Biol. 2025 Jan 20;12:1509877. doi: 10.3389/fcell.2024.1509877 (PMC11788306; doi:10.3389/fcell.2024.1509877)
Supplement: Supplementary file 1 [file DataSheet1.zip]

Archive with 21 entries (21 files):
- AIM2-F.tif
- ASC-B.tif
- ASC-B+F.tif
- ASC-F.tif
- COX2-B.tif
- COX2-B+F.tif
- COX2-F.tif
- GAPDH-B.tif
- GAPDH-F.tif
- HIF1a-B.tif
- HIF1a-F.tif
- MLKL-B.tif
- MLKL-B+F.tif
- MLKL-F.tif
- NLRP3-B.tif
- NLRP3-B+F.tif
- NLRP3-F.tif
- SDH-B.tif
- SDH-B+F.tif
- SDH-F.tif
- AIM2-B.tif
