# Supplementary material for: The critical role of MLKL in hemorrhagic stroke and the therapeutic potential of its associated protein network
Source: Front Cell Dev Biol. 2025 Jan 20;12:1509877. doi: 10.3389/fcell.2024.1509877 (PMC11788306; doi:10.3389/fcell.2024.1509877)
Supplement: Supplementary file 3 [file Table1.xlsx]

## Sheet: Sheet1
Symbol	WT-PBS	WT-PBS	WT-PBS	WT-IV	WT-IV	WT-IV	KO-PBS	KO-PBS	KO-PBS	KO-IV	KO-IV	KO-IV
A2m	1	1	1	20.3223	303.016	134.955	1	1	76.2495	351.594	471.092	597.503
Aaas	1	1	1	1	1	1	1	1	1	1	12.4639	1
Aacs	135.754	99.1989	329.209	89.7421	102.323	52.7752	91.0366	107.692	109.429	85.9249	135.28	104.525
Aak1	6764.35	7424.29	6308.29	6989.12	5558.59	6311.77	6313.9	7026.17	6606.23	7451.71	6176.95	5768.88
Aamdc	237.187	263.711	262.659	132.845	283.502	119.677	339.908	189.091	374.118	115.402	359.917	184.094
Aar2	1	1	1	1	1	1	1	7.90082	1	1	1	24.3481
Aars1	5879.54	4315.88	4531.37	3804.59	4459.13	4714.76	4138.94	4403.2	4303.03	4339.95	4192.05	3889.77
Aars2	32.9923	12.5981	1	17.5189	30.5321	21.0738	29.4348	328.764	271.011	21.0949	7.63647	9.59434
Aarsd1	267.852	459.322	295.477	298.833	324.248	239.392	511.211	283.965	539.478	241.802	208.794	285.827
Aass	1	1	1	24.7136	83.0823	1	1	8.6216	1	1	11.7659	1
Aatk	201.726	115.765	118.809	56.2662	100.157	66.7012	165.051	91.7078	83.2749	83.6138	123.199	159.377
Abat	30126.9	25315.5	33041.7	17697.5	31683.3	24461.4	30632.9	24991.3	30809.4	24357.5	22616.6	27480.3
Abca1	18.6524	42.2876	14.947	1	14.2628	16.8465	14.1713	15.4081	1	15.2323	24.4763	22.6677
Abca2	19.4956	27.3238	40.5931	13.6323	71.2757	58.5941	28.4896	57.4377	75.8337	33.0199	30.2731	16.9157
Abca5	1	7.89301	15.2133	1	26.3885	1	53.5105	34.0881	68.9237	36.2879	1	1
Abca7	1	1	5.33732	1	16.1996	1	13.4412	12.9996	1	1	1	1
Abcb10	25.7671	6.95934	11.7055	21.0425	24.1503	31.1417	27.7042	11.3754	63.9624	12.6865	10.5605	28.2118
Abcb1a	174.808	156.738	153.31	117.737	227.438	142.494	160.781	153.329	189.482	71.1393	122.766	145.131
Abcb1b	28.1274	99.1756	1	1	1	243.578	248.174	1	1	2079.17	1	4.44338
Abcb6	1	1	1	1	1	1	1	1	3.07405	13.3503	1	1
Abcb7	852.92	769.573	847.474	746.663	764.25	666.057	720.137	645.323	554.741	759.075	761.48	733.896
Abcb8	270.725	250.545	342.086	980.743	231.23	161.48	912.288	251.511	219.74	216.039	186.191	204.926
Abcb9	120.178	42.0122	59.702	43.0742	131.759	79.0049	68.2388	115.008	177.75	59.6958	54.8692	64.6912
Abcc1	16.9098	1	1	307.557	1	1	1	1	1	213.936	1	1
Abcc4	5.52108	1	1	1	1	4.57221	1	1	1.27178	3.38247	1	1
Abcc9	1	1	1	1	1	1	1	1	11.3543	1	1	1
Abcd1	3.39895	1	1	10.0654	12.0703	1	1	1	5.67516	11.3946	8.92762	10.4165
Abcd2	71.9938	26.843	1	20.4716	34.7756	29.7239	29.0295	47.8367	39.9612	11.8676	41.4176	19.8997
Abcd3	244.035	228.303	306.744	160.953	327.643	231.428	314.37	260.18	338.293	217.54	300.175	277.102
Abce1	692.542	547.293	708.871	653.803	576.539	532.679	591.416	668.855	644.128	497.256	662.365	612.153
Abcf1	605.331	549.972	561.473	716.684	485.652	527.14	452.704	525.13	715.003	789.353	546.535	814.185
Abcf2	276.176	216.481	219.065	196.957	224.124	111.571	447.444	292.119	300.338	186.44	223.607	140.202
Abcf3	53.0287	150.098	64.6474	125.679	455.514	232.746	159.53	110.653	106.351	47.2377	245.23	259.589
Abcg1	9.93182	19.6781	1	1	17.2309	28.489	1	12.392	12.8853	15.3671	1	12.0262
Abcg2	121.914	205.337	82.7344	25.6341	223.31	176.287	53.3171	44.2123	159.099	216.185	201.186	77.1372
Abhd10	199.98	159.517	186.683	132.106	247.394	134.863	188.121	203.111	189.572	75.9461	149.372	192.489
Abhd11	204.716	159.629	195.051	164.674	209.987	195.287	242.43	212.34	218.159	179.969	427.471	191.388
Abhd12	1139.09	923.129	996.367	1211.09	887.287	1110.97	817.826	1230.55	1159.34	1236.59	1081.75	677.172
Abhd14b	194.077	224.529	297.992	241.912	394.975	336.339	336.181	287.25	174.084	206.274	345.617	266.294
Abhd16a	472.926	502.589	550.477	555.294	479.971	549.127	558.521	632.446	675.513	507.346	400.465	445.13
Abhd16b	14.5101	10.7667	9.64387	6.95476	8.29614	5.31706	17.0639	12.9569	7.20463	7.71653	7.69259	6.9742
Abhd17a	1	11.6118	14.3524	1	1	1	1	1	1	1	27.4196	1
Abhd17b	30.7779	47.2928	132.753	77.5013	92.5034	74.6937	50.6796	83.9159	83.109	113.324	98.1317	70.5266
Abhd3	114.041	91.8876	116.361	29.256	113.4	30.902	72.4269	91.5069	70.8738	69.697	57.4663	64.613
Abhd4	126.615	7007.28	58.4459	5.46942	48.0938	33.695	8297.68	38.0547	100.999	94.4021	47.4786	32.3071
Abhd6	261.203	324.178	268.697	469.434	321.055	406.313	297.177	333.758	282.382	441.017	500.492	415.283
Abi1	1446.44	1416.51	995.747	1538.8	1084.83	1397.52	1295.92	1185.25	1133.92	1529.29	1624.58	1215.29
Abi2	727.249	831.491	525.521	818.476	489.416	673.583	757.685	760.862	518.514	700.307	861.292	574.258
Abl1	1	26.6136	9.59509	3.45987	1	1	7.44233	1	80.9178	93.0238	1	1
Abl2	37.9504	51.1194	41.4527	55.4684	16.5773	30.765	35.3302	46.0771	39.5191	41.6712	44.8886	27.1465
Ablim1	742.788	834.32	626.518	999.237	424.301	443.275	634.733	867.198	624.961	497.111	421.791	396.23
Ablim2	593.001	790.537	624.063	708.2	741.691	638.646	819.607	848.962	775.656	689.287	596.554	605.244
Ablim3	18.4878	1	23.0861	17.692	701.199	1	36.3755	15.2311	25.6698	8.41132	15.2595	1
Abr	1819.34	1825.18	1854.19	2108.24	1741.07	1853.63	1996.67	2311.02	1754.26	1859.29	1683.08	1696.73
Abracl	232.81	277.678	242.501	341.227	215.98	261.544	223.156	266.741	245.291	252.724	306.869	240.847
Abraxas2	161.025	197.521	156.243	107.28	151.341	143.592	204.633	208.731	186.299	179.438	149.813	113.347
Abtb3	26.9015	40.6701	37.7693	9.92864	26.3499	38.3651	18.2739	17.9659	23.6599	13.1999	17.6258	9.27463
Acaa1a	1154.15	681.168	838.905	698.998	816.748	540.55	1162.42	1040.96	812.864	552.161	717.125	588.575
Acaa1b	692.879	230.104	345.612	220.125	369.236	187.975	696.08	628.126	358.625	219.535	286.641	227.187
Acaa2	2403.02	2801.61	3054.82	2405.23	2979.56	2970.14	2749.5	3136.11	2499.89	1921.22	2591.41	2407.93
Acaca	603.12	1245.26	729.539	568.722	898.197	1187.6	737.076	496.533	659.959	622.081	734.298	690.928
Acacb	141.668	143.409	124.075	99.8729	172.431	88.1178	161.41	134.513	164.431	127.277	181.104	190.099
Acad10	47.9923	38.2149	41.9441	11.3956	26.1594	22.4856	42.852	37.271	39.5374	19.4115	28.4506	32.6939
Acad11	1	1	1	9.13595	14.161	26.5854	1	1	1	9.19376	1	1
Acad8	264.171	326.057	307.649	271.785	330.106	438.481	246.648	239.76	203.06	298.212	411.58	211.67
Acad9	1210.53	1068.38	1061.59	1031.04	1302.45	964.817	1109.08	1323.32	1184.03	1079.29	959.975	874.028
Acadl	4121.88	6098.69	3840.42	2910.87	4275.65	3477.9	8341.34	4005.98	3826.27	3409.05	3280.22	3456.68
Acadm	875.499	742.062	823.888	728.144	872.596	921.476	891.596	739.145	852.121	753.188	827.406	726.383
Acads	1	10.5319	1	15.6207	13.7251	8.31917	7.49292	10.8003	1	34.4521	1	1
Acadsb	489.481	998.417	1029.43	422.889	546.314	353.733	576.833	876.115	869.948	365.487	845.473	385.236
Acadvl	1225.54	1216.77	1575.34	944.497	1479.56	1383.51	1211.24	1190.3	1400.04	1615.4	1724.42	1166.07
Acan	271.976	47.8405	24.7614	97.626	317.578	197.937	49.2297	415.494	559.967	71.2229	12.8936	34.7366
Acap1	14.9344	19.9473	16.0778	22.597	13.3912	19.1416	14.5999	20.9698	13.7939	15.7764	22.6353	18.0078
Acap2	171.617	216.677	137.282	335.215	216.181	221.062	206.683	232.478	213.929	271.189	414.246	240.503
Acat1	13820.8	12595.9	11746.5	11075.1	13132.5	11552.4	12586.6	13171.4	13289.4	11725.8	10872.6	12894.9
Acat2	918.536	1414.61	1256.88	854.913	2521.16	1045.08	1354.5	1113.97	1298.29	927.701	989.57	1160.87
Acbd3	276.923	242.931	315.615	345.182	191.701	387.186	331.141	291.003	240.937	212.122	203.557	262.412
Acbd5	116.998	118.057	79.6109	80.227	109.705	100.775	107.192	116.213	98.0264	93.2887	90.874	107.885
Acbd6	249.294	233.601	176.345	139.495	209.945	125.27	231.482	225.661	176.926	111.146	134.906	158.494
Ace	133.663	432.547	143.645	41.0218	35.6547	525.805	51.4697	132.967	202.253	244.161	371.78	24.8215
Ace2	8.68806	1	1	1	7.28522	5.14248	1	4.32514	8.0386	1	5.71209	1
Ache	129.757	93.013	71.1292	61.046	141.474	46.2449	125.041	81.0034	110.346	14.7768	62.3715	45.5542
Acin1	363.93	285.938	278.757	434.385	7148.44	348.573	349.619	428.693	236.154	310.514	233.877	194.155
Acly	6479.47	5991.4	6991.54	4974.87	7053.97	4524.92	6472.62	5864.46	6838.31	5083.96	5292.44	5182.32
Aco1	1076.84	920.341	1008.79	1063.61	1167.76	851.744	1052.88	973.818	975.47	942.977	978.209	931.139
Aco2	80497.3	72081.3	69381	64261.7	72394.8	69372.2	69819.7	76282	85191.4	67552.8	66034.6	66835.1
Acot1	196.93	236.014	255.848	280.659	242.947	246.495	233.629	123.006	109.048	271.067	356.588	239.462
Acot10	583.506	501.504	501.134	297.721	353.243	338.156	562.173	507.711	546.71	323.915	309.653	440.429
Acot11	1008.13	619.277	544.093	588.371	707.129	729.06	758.642	844.982	1562.96	676.426	662.173	572.509
Acot13	1753.13	2210.5	1981.88	2303.59	1778.15	2070.44	2085.59	1973.72	1633.04	1720.32	2184.86	1860.76
Acot2	166.163	191.492	151.168	74.14	198.416	241.216	125.154	130.785	96.9622	159.809	98.6035	135.433
Acot3	178.412	209.193	203.674	233.126	230.408	246.495	181.532	179.378	196.319	136.157	154.796	181.795
Acot4	91.5181	98.2004	100.753	88.0556	120.059	103.424	85.8891	79.3784	1	99.9554	123.464	86.2257
Acot5	91.5181	98.2004	100.753	88.0556	120.059	103.424	85.8891	79.3784	1	99.9554	123.464	86.2257
Acot6	178.412	209.193	203.674	233.126	230.408	246.495	181.532	79.3784	96.3193	236.157	254.796	181.795
Acot7	9912.46	9336.97	11324.7	9656.34	10670.8	8769.47	11476.7	8544.63	9141.33	6749.87	9339.11	9365.31
Acot8	35.5979	15.6881	12.7734	7.78529	12.7534	1	7.43007	24.9236	23.4523	35.9947	1	27.2963
Acot9	1399.24	1128.66	1210.24	741.779	1047.51	944.069	1468.93	1269.76	1481.59	820.535	842.078	1033.52
Acox1	277.663	124.77	153.933	99.5417	228.929	204.615	101.746	194.872	179.091	318.964	189.021	228.467
Acox3	61.3359	1	18.5133	1	20.9041	17.7886	1	30.6879	49.7399	36.176	1	24.2936
Acp1	1199.31	936.272	1072.95	1007.88	890.501	1039.48	899.877	908.541	985.028	911.925	946.43	944.455
Acp2	33.2625	14.2506	39.8625	1	57.6483	52.3178	13.969	25.3292	18.0538	19.2167	47.6099	19.3805
Acp6	36.8877	69.0693	124.579	109.46	54.9427	65.7536	60.3207	82.6764	132.827	81.7371	76.8114	69.2903
Acsbg1	4106.09	3345.54	3773.29	3032.34	4730	3437.45	3827.28	3276.29	4363.24	3754.65	3683.19	4209.16
Acsf2	474.39	929.808	1066.36	801.233	691.968	510.283	1240.02	1242.22	751.896	484.954	410.847	1018.28
Acsf3	238.038	180.971	275.64	124.489	191.753	126.065	153.435	225.515	252.579	94.4106	102.859	159.783
Acsl1	362.703	356.085	435.809	481.566	331.269	378.163	688.469	416.848	386.99	379.395	366.332	351.328
Acsl3	733.924	643.85	756.488	559.15	735.408	671.145	830.307	671.861	911.357	777.244	640.457	556.053
Acsl4	136.816	118.429	89.8889	166.313	56.8414	147.931	93.8921	121.289	81.4505	154.928	127.131	101.741
Acsl5	1	1	1	25.5118	1	1	1	20.1862	1	1	1	1
Acsl6	7291.36	5166.54	6040.07	4333.61	6661.21	5539.39	5589.04	6224.77	6716.48	5973.97	5318.24	5523.74
Acss1	980.057	587.254	719.845	496.285	502.479	520.316	524.294	368.497	617.526	606.407	438.821	559.081
Acss2	646.663	561.311	326.565	541.823	811.271	565.98	504.288	553.988	612.108	571.736	649.972	583.165
Acss3	1	1	1	1	1	1	1	1	3.18011	1	1	1
Acta2	249.074	410.92	175.809	55.1392	1044.67	306.909	465.589	296.156	496.897	106.966	239.269	186.868
Actb	151.565	172.995	150.629	202.865	150.227	275.823	131.722	148.083	128.741	313.579	297.494	289.927
Actbl2	963.098	2.81464	943.598	797.606	1247.5	1	144.165	565.974	1	666.671	26607.9	1069.54
Actg1	208.805	257.001	225.262	239.578	128.501	233.2	168.643	190.545	199.724	339.923	314.028	204.437
Actg2	249.074	410.92	175.809	55.1392	1044.67	306.909	465.589	296.156	496.897	106.966	239.269	186.868
Actl6a	65.6871	28.604	29.643	21.0748	46.0616	9.71827	18.6893	31.4013	54.9649	25.3129	64.7751	44.3187
Actl6b	153.281	160.661	110.38	167.227	56.1245	138.894	114.439	177.864	94.6098	143.665	79.74	94.3948
Actn1	5088.25	6165.25	3268.75	8101.44	4055.96	5992.85	4361.02	8036.75	4488.41	5780.31	5236.51	3933.12
Actn2	70.8458	343.593	79.6518	640.498	29.9753	94.3126	79.2313	399.103	1	217.724	70.9355	58.3398
Actn4	3896.37	4059.68	2894.86	4072.02	3563.03	4026.9	3369.62	4483.78	3061.59	3822.56	4062.71	3382.06
Actr10	399.616	206.058	343.405	332.688	360.143	278.162	285.56	332.931	369.966	367.678	326.773	363.44
Actr1a	2457.74	1800.12	1442.23	1589.11	1209.22	1040.86	2240.95	1673.25	2228.48	2127.47	2141.96	1547.79
Actr1b	1864.76	1418.93	1583.77	1644.68	1529.27	1820.41	1444.65	1796.79	1624.68	1114.85	963.564	1682.06
Actr2	4051.91	5788.86	4494.68	5618.39	3008.55	4399.2	4659.76	4038.28	3743.3	5614.88	5957.29	3603.65
Actr3	3316.94	3747.36	2731.47	4064.25	2621.79	3748.7	3230.29	4075.7	2884.12	3578	4436.51	3759.75
Actr3b	453.492	609.865	315.257	1205.02	252.17	792.628	394.426	538.064	337.666	650.105	679.932	473.882
Acvr1	1	1	1	1	6.73391	1	1	1	4.74354	20.41	1	1
Acvr1b	12.3712	1	1	8.30529	1	16.4927	1	1	10.1196	1	11.7874	12.1252
Acy1	331.068	320.908	394.026	165.276	502.794	316.32	355.947	326.92	445.029	286.441	238.884	394.512
Acy3	30.1853	12.5274	1	1	77.1263	30.9949	1	1	63.5274	18.6937	13.9758	28.8566
Acyp1	1036.89	1066.87	1017.36	1005.15	1059.66	766.474	1031.17	1165.56	995.172	684.158	669.454	862.992
Acyp2	613.323	485.038	551.425	373.23	615.927	521.065	550.664	526.528	630.608	479.136	533.503	476.107
Adam10	148.72	118.381	113.916	164.674	225.1	199.009	153.489	177.549	163.911	175.192	173.137	147.516
Adam11	312.982	325.558	156.073	420.148	292.43	402.924	355.293	374.405	324.481	377.743	456.851	316.144
Adam17	1	1	1	1	4.46967	1	1	1	5.10635	1	11.2241	1
Adam22	2581.8	1964.75	2146.4	2425.9	2390.48	2505.41	2452.07	2364.72	2383.6	2459.12	2158.66	2195.9
Adam23	1308.88	1127.67	1129.86	1019.78	1374.42	1168.97	1109.88	1360.95	1459.54	1212.52	1134.26	1050.06
Adam9	21.651	1	1	1	1	21.3618	1	1	12.3082	1	1	1
Adap2	48.0422	1	57.8991	1	1	40.6413	55.3154	50.0998	1	1	48.9241	50.1689
Adar	12.1889	25.6604	1	10.2477	17.959	52.2037	59.4935	38.9474	77.1627	18.5582	5.90945	39.3488
Adarb1	79.2051	47.8373	20.5265	23.5298	44.4272	29.4226	33.9025	19.2764	21.4061	33.493	48.4621	9.71639
Adck1	119.202	90.7024	97.0246	37.6161	94.6191	106.948	92.062	143.103	140.869	76.4388	122.087	114.874
Adck5	1	1	61.2622	56.7602	1	1	1	1	1	32.4134	1	1
Adcy1	141.624	152.217	74.1181	45.458	14.8795	98.8553	95.3352	72.8143	58.1856	125.167	151.128	68.8014
Adcy2	514.232	93.177	88.0626	354.842	71.3267	50.6953	105.094	161.141	124.212	122.441	57.0451	101.721
Adcy3	4.39804	1	29.4737	24.5805	17.5269	10.3103	34.8589	21.4649	15.5494	1	4.82425	3.80625
Adcy5	278.199	382.154	393.552	1090.77	608.743	168.138	284.71	176.595	193.077	3979.85	172.136	292.614
Adcy6	25.0389	58.7851	68.3807	63.6177	104.344	43.5361	60.4654	9.12087	10.6621	42.6055	42.2309	19.3036
Adcy7	1	1	1	1	1	1	1	1	20.7405	1	1	1
Adcy8	172.262	172.38	143.964	5.27958	101.419	6.26052	177.85	15.1951	26.5686	196.268	145.226	127.73
Adcy9	868.344	837.676	661.717	857.045	623.16	759.34	804.191	523.723	652.759	969.09	852.958	743.45
Adcyap1	1	25.9135	36.3005	1	25.7449	1	29.6015	1	15.2512	1	1	24.1073
Adcyap1r1	19.1492	16.6212	24.4832	8.59309	1	22.8372	24.4244	17.346	20.5259	1	1	1
Add1	7650.95	8552.92	7530.73	10348.4	7554.73	8918.14	7708.07	8883.63	7771.03	8679.77	8042.59	7668.42
Add2	6563.32	6879.12	5551	7777.84	5073.3	6294.66	5135.12	7494.38	6403.36	6764.49	6317.13	4952.5
Add3	3153.5	3734.95	3390.45	4049.45	3580.07	3608.4	3040.14	3465.51	3214.49	3723.83	3864.32	3246.73
Adgra1	39.4424	89.331	56.4789	25.6618	18.0114	1	50.9933	19.7648	35.8519	42.2465	99.3429	45.6104
Adgra2	1	1	1	1	1643.34	1	1	1	1	1	1	1
Adgrb1	58.9256	160.958	38.4432	146.182	54.2441	44.9993	128.466	211.275	90.7987	78.7033	104.206	30.6843
Adgrb2	1	1	1	47.1721	1	1	1	33.0167	5.88712	29.3937	79.2951	1
Adgrb3	268.672	137.276	120.812	433.83	27.5954	179.251	143.011	86.2822	53.4123	73.1601	382.284	96.2868
Adgre5	1	1	1	1	7.95038	1	1	1	1	5.7427	1	1
Adgrg1	62.8227	62.0371	114.08	1	93.2042	50.1395	87.3448	35.9389	54.2905	26.7115	50.8364	67.3556
Adgrl1	521.017	528.401	403.149	409.834	350.043	326.538	573.473	712.011	294.676	290.991	518.989	439.857
Adgrl2	24.0012	78.1312	5.43925	25.725	23.5377	11.1309	74.4152	72.6952	24.9807	14.4969	17.4633	6.84565
Adgrl3	252.33	448.552	251.846	286.371	253.561	445.113	377.17	321.504	267.683	190.495	1246.8	279.669
Adgrv1	1	56.7173	1	1	1	1	1	1	179.652	49.2695	1	24.0422
Adh5	1054.92	2116	808.579	786.205	1182.05	1056.58	911.145	1023.63	1057.8	888.186	1259.69	2007.05
Adh7	98.5122	94.9788	84.3299	84.1681	103.629	103.162	88.143	87.8126	101.82	97.6719	88.2001	83.4132
Adhfe1	17.5291	1	1	1	26.003	21.7095	25.1005	21.0872	22.6299	1	24.3186	1
Adi1	86.9629	117.808	138.638	108.673	180.325	163.572	154.271	146.117	74.7298	74.4097	99.2313	138.104
Adipoq	1	1	1	1	11.4921	1	1	1	1	9.68077	18.5677	14.0037
Adk	1664.37	1500.38	1369.8	1266.38	1698.54	1440.12	1352.24	1580.5	1605.22	1498.48	1345.47	1384.45
Adnp	1	11.7826	21.3437	15.3632	1	38.1979	17.006	14.6981	1	1	12.9677	1
Ado	550.177	205.725	144.258	251.41	353.019	284.845	283.941	392.467	434.678	454.801	286.257	364.106
Adpgk	110.792	87.5029	133.005	71.7975	124.467	92.498	127.007	71.9157	120.665	102.536	131.582	111.725
Adprh	356.289	345.282	357.922	277.527	334.751	201.429	356.017	365.611	339.64	313.445	301.081	408.846
Adprs	261.543	327.559	191.338	215.705	274.128	322.656	343.024	406.148	325.004	254.347	245.871	347.451
Adra1b	1	1	100.392	1	1	1	1	1	1	1	1	1
Adra2a	52.2542	64.6048	83.3571	9.88156	58.0171	45.3846	50.2424	28.7556	70.9506	32.4591	52.5929	59.1566
Adrbk2	1	22.6535	1	6.67466	1	1	1	1	1	8.25136	7.10344	6.85388
Adrm1	425.913	360.845	376.925	377.309	449.77	407.31	409.379	409.085	460.789	470.062	358.62	305.07
Adsl	876.216	1155.09	1132.72	1004.1	1274.78	874.075	1057.22	917.842	1105.57	1183.15	881.587	801.262
Adss1	1372.35	983.935	977.359	870.291	1949.33	1193.41	1109.48	1359.82	1606.54	1358.23	1158.84	1134.38
Adss2	1210.05	1103.91	714.467	1141.27	1294.38	982.197	1206.44	1257.34	1403.04	932.32	1123.02	1120.26
Afdn	482.961	644.689	395.424	481.861	423.206	350.462	748.987	557.933	334.424	325.411	274.963	441.999
Afg1l	152.909	38.5215	57.6522	9.48443	65.9741	83.9918	421.482	336.124	71.7103	19.7231	48.6772	49.7885
Afg3l1	1	16.8412	1	1	1	37.5561	1	1	1	1	1	1
Afg3l2	1294.16	1393.49	1551.42	1142.29	1336.99	999.464	1328.56	1225.2	1561.89	1441.81	1182.74	1442.08
Afm	1	1	1	1	21.2623	18.0941	1	1	1	22.954	29.378	25.7334
Aftph	121.662	126.475	101.122	108.138	222.136	71.5181	150.601	138.677	121.898	61.0845	18.4047	85.6267
Ag2	1	1	19.2305	17.3221	3.63432	31.0404	14.6708	1	1	30.4614	31.0265	38.6126
Agap1	157.827	87.3795	160.9	3156.8	116.659	120.536	124.875	90.4789	147.029	65.0681	48.3959	40.1277
Agap2	500.859	720.371	450.59	1126.54	297.015	690.525	599.567	846.689	438.045	870.047	919.295	466.046
Agap3	401.297	636.351	543.469	770.817	549.609	623.771	986.591	606.471	496.59	525.853	601.521	587.887
Agbl4	10.8603	20.6755	1	1	11.2041	1	11.6645	20.3716	6.41965	11.1119	1	1
Agfg1	674.745	569.763	601.373	587.131	523.811	508.972	754.62	620.33	463.965	548.772	525.639	543.951
Agfg2	16.8226	82.0089	87.6006	83.5586	50.8877	63.2522	57.4649	100.137	30.1073	58.4177	83.0517	65.6689
Agk	1107.73	1138.55	947.455	864.058	949.968	851.164	1012.42	1283.54	1061.96	856.138	909.969	996.121
Ago1	64.9341	36.7041	27.6347	109.961	55.7115	62.2347	32.621	79.9543	70.1997	25.8239	61.8628	31.3264
Ago2	179.304	138.004	176.228	88.9571	1832.68	177.09	160.368	168.863	100.81	204.66	186.142	186.595
Ago3	9.97492	35.6398	1	13.7748	11.8191	1	10.7757	12.7217	13.6424	18.6039	42.1866	17.2995
Agpat1	153.093	152.197	164.883	44.5094	146.774	157.261	167.482	144.651	174.119	146.6	145.852	169.856
Agpat3	503.917	323.226	384.175	267.28	451.085	402.16	366.178	449.736	402.539	300.347	329.638	317.313
Agpat4	164.051	223.355	249.039	225.672	308.495	268.233	217.294	214.367	290.643	274.577	271.9	274.884
Agpat5	367.783	326.401	445.919	209.739	370.286	328.134	388.732	326.719	361.318	345.862	203.539	408.8
Agps	57.9059	32.16	25.1605	33.3918	43.9192	16.4886	17.0147	11.9538	36.7614	52.3529	55.9723	32.8738
Agrn	302.348	306.773	332.432	148.815	377.607	284.697	340.99	329.133	328.924	191.244	336.853	305.823
Agt	28.188	179.537	60.7507	11.8731	16.5022	225.811	95.2085	23.3261	22.9399	143.604	34.8749	39.9433
Agtpbp1	22.3899	45.6421	1	17.111	40.4951	19.8181	15.7736	23.5947	1	59.6399	1	1
Ahctf1	1	16.6684	4.29364	8.54862	25.6113	12.3888	13.9565	1	1	17.0769	38.4081	15.1835
Ahcy	3823.78	3731.67	3425.91	2787.96	3347.75	2893.67	3001.27	2516.58	2775.65	3182.37	3574.47	3025.81
Ahcyl1	5269.47	3754.11	4559.16	2839.15	4863.64	2731.54	4253.58	4339.69	3969.27	3670.71	3651.5	3662.14
Ahcyl2	1598.59	1436.53	1645.56	1047.4	1603.96	1534.44	1447.32	1324.57	1494.91	1355.59	1659.14	1322.66
Ahdc1	1	1	1	1	1	1	8.30001	1	1	1	1	1
Ahi1	800.044	1604.79	2920.53	1202.94	1450.52	1078.63	2341.52	817.294	1213.77	984.897	491.301	2074.82
Ahsa1	2179.46	1917.54	2112.21	2119.84	2089.09	1660.64	2012.7	2038.74	2299.18	1829.41	1994.59	2187.08
Ahsg	317.069	287.644	313.571	968.297	535.178	828.798	137.738	155.682	229.584	1167.67	1019.8	1081.45
Aida	660.767	654.219	581.262	725.748	173.499	110.124	598.159	163.885	655.095	658.64	154.453	501.101
Aif1	28.6203	34.4354	14.0094	37.9483	60.1864	10.1856	10.8301	20.717	17.7612	52.0106	68.2365	63.9393
Aifm1	1423.19	1428.15	1209.12	1333.8	1267.89	1392.45	1345.16	1279.6	1430.35	1428.91	1598.56	1464.39
Aifm2	1	1	1	1	1	1	1	1	1	1	1	3.03082
Aifm3	176.816	110.441	161.065	134.59	113.288	174.452	176.202	259.584	245.677	157.888	55.838	135.342
Aig1	1	55.4452	1	54.5161	50.2081	31.1236	50.7208	40.1357	58.8335	49.4796	55.145	1
Aimp1	561.963	590.437	507.991	729.984	477.559	459.846	563.314	564.778	430.711	468.136	704.284	642.478
Aimp2	323.396	311.617	318.827	548.263	314.069	287.37	321.38	318.826	313.444	297.167	316.439	288.365
Aip	441.268	837.736	678.026	659.798	691.012	489.84	758.508	773.17	690.672	526.398	550.818	571.298
Ajap1	34.7725	29.5065	44.7251	17.7711	20.7892	4.13813	41.4325	1	28.7919	5.85413	10.9407	13.1537
Ajm1	265.33	230.697	172.072	264.944	118.008	209.497	257.108	302.667	180.368	235.221	191.998	179.958
Ak1	6353.33	6115.43	6602.49	6312.31	6134.64	5519.98	6315.92	6532.63	6916.98	5625.7	5799.82	5752.38
Ak2	469.264	156.57	1031.13	414.491	1109.83	1000.97	1217.59	1174.75	502.041	1269.27	1140.67	184.443
Ak3	1994.88	2045.74	2461.03	1382.52	1766.75	1926.07	2381.19	2104.27	2061.03	1635.72	1721.57	1922.37
Ak4	806.566	1385.08	802.376	1314.72	815.79	1247.53	1439.98	1215.82	973.855	874.793	972.724	1217.99
Ak5	1433.3	529.487	130.037	643.81	138.058	628.327	406.242	576.569	242.765	466.082	615.562	334.115
Akap1	8.64991	1	1	14.1479	1	18.2713	19.0729	1	1	1	1	8.80667
Akap10	150.831	122.518	130.158	90.3061	67.1339	128.351	113.102	201.645	211.897	82.5314	127.561	48.1015
Akap12	2627.86	2182.2	2443.3	1392.31	3162.33	1953.64	2641.02	2222.48	2647.34	1552.86	1993.06	2520.16
Akap2	1147.94	908.993	896.961	137.146	525.303	388.705	961.474	249.568	499.775	433.257	830.45	768.684
Akap5	682.285	1662.49	329.528	3359.01	272.01	1072.23	597.822	1942.03	636.492	921.394	769.167	602.298
Akap7	358.303	301.538	453.437	157.918	161.705	282.873	457.338	511.149	167.987	191.47	333.215	357.313
Akap7	358.303	301.538	453.437	157.918	161.705	282.873	457.338	511.149	167.987	191.47	333.215	357.313
Akap8	1	19.1775	240.485	10.5498	220.116	1	28.5435	252.298	249.589	219.159	290.395	1
Akap8l	36.023	47.0857	25.1978	55.1214	48.0755	35.9604	42.6485	100.946	40.0494	5.58635	48.2896	29.5747
Akap9	21.7781	79.8959	65.542	11.6935	9.33813	7.33233	26.9112	14.5195	1	8.14427	8.6741	27.2885
Akr1a1	3017.1	3348.07	3426.56	2952.75	3246.5	2948.08	3459.7	3226.77	3125.9	2953.25	2823.83	2546.47
Akr1b1	2560.22	2352.37	2140.5	2327.18	2581.1	2017.87	2588.96	2062.58	2286.58	1794.19	1909.66	2089.17
Akr1b7	5.91708	1	1	1	1	1	47.5623	7.60092	1	1	1	1
Akr1b8	89.3389	56.6946	80.031	17.1799	82.4539	78.7874	77.6241	105.308	122.432	31.6418	103.377	39.5043
Akr1e2	506.171	788.331	264.303	211.296	330.019	330.898	638.587	332.508	336.894	283.545	374.248	748.538
Akr7a2	1468.1	1050.77	1023.11	982.56	1224.96	852.746	1225.53	1265.61	1402.42	889.969	944.49	800.998
Akt1	251.946	328.578	284.301	183.45	301.245	225.056	332.79	271.921	244.538	251.267	263.66	320.838
Akt1s1	70.3612	52.5642	27.7045	62.355	19.0259	29.2529	55.894	75.7783	9.82277	60.7691	58.9803	40.648
Akt2	1	1	28.783	40.2013	12.899	1	1	6.69496	1	13.7501	41.1811	1
Akt3	157.062	69.1057	173.969	148.073	104.784	135.505	133.586	156.801	151.173	121.636	102.76	140.759
Aktip	14.3614	43.1027	1	17.5353	12.4864	1	14.0521	6.55973	10.3173	1	1	5.63425
Alad	556.851	562.908	575.958	554.883	1447.41	424.901	545.445	632.235	578.658	460.969	341.361	458.394
Alb	39136.6	42542.4	45371	70098.8	63213.5	66334.1	32015.3	36110	31951.2	88686.7	97275.9	86770.8
Alcam	1666.87	1961.9	3332.26	2361.21	1916.68	1756.62	2126.05	1978.85	1995.73	1570.97	1392.7	2055.4
Aldh16a1	1	1	1	1	6.33868	1	1.69161	1	1	20.1978	11.7977	5.75481
Aldh18a1	1126.35	1075.48	1112.26	1046.95	1131.89	812.963	947.375	1115.95	1079.71	1226.8	993.133	1893.93
Aldh1a1	2672.14	1244.67	1366.35	962.454	3215.15	2000.96	1128.45	1556.41	1891.02	2489.44	2363.95	1967.47
Aldh1a2	1	1	37.8139	1	75.6436	1	1	1	8.43917	1	56.252	23.1989
Aldh1b1	765.099	736.5	828.184	853.377	555.372	672.116	722.188	678.055	736.332	759.655	892.833	737.06
Aldh1l1	4854.48	4110.75	4754.99	4433.2	5959.29	4435.2	5059.53	4992.62	4743.13	5023.27	4544.78	5477.5
Aldh1l2	1	7.78656	8.31447	6.45387	10.5073	1	1	1	1	1	1	12.4155
Aldh2	4313.21	4061.6	4556.68	4409.88	4838.43	5153.96	4473.48	4469.85	4193.08	4591.72	4911.12	4604.44
Aldh3a1	1	1	1	38.6569	1	27.8247	1	54.2138	1	33.4369	1	1
Aldh3a2	792.9	687.276	457.182	486.567	568.415	287.84	528.185	445.14	467.95	513.877	516.041	1077.6
Aldh3b1	165.195	110.539	151.74	195.675	333.658	286.151	266.352	154.262	243.654	191.74	217.103	254.271
Aldh3b2	24.1985	38.4439	47.4791	51.9947	98.8335	67.7103	75.4609	40.9128	40.7449	54.1329	39.6981	47.4495
Aldh3b3	48.9068	95.6527	47.4791	94.9789	137.642	135.14	116.412	67.767	95.8155	79.0897	101.398	107.635
Aldh4a1	842.738	792.724	1043.03	641.231	1375.54	739.084	750.261	751.253	1072.4	661.795	741.22	765.124
Aldh5a1	10690.5	9429.59	11207.1	7294.92	10267.6	8433.2	10845	10362.7	10942.7	7695.32	7142.79	9034.3
Aldh6a1	4975.38	3635.17	4984.12	3306.01	5021.13	4501.05	5073.5	5169.81	4836.52	4242.5	4113.42	4222.76
Aldh7a1	3090.11	3061.1	3186.17	2561.22	3235.08	2777.32	3388.35	3050.22	3112.71	2979.11	3011.7	3040.17
Aldh9a1	1411.56	1693.19	1628.83	1276.03	1674.91	1044.12	1510.01	980.05	1209.2	1181.88	1319.85	1287.2
Aldoa	82278.1	93695.3	92088.2	94759	85847.1	91488.4	88137.6	85605.9	81746.5	89336.5	92587.4	90679
Aldob	1	88.5625	71.283	1	60.6406	1	54.8998	1	1	1	1	1
Aldoc	28343	24518.7	26963.9	22530.9	31571.2	24524.3	26085.4	24809.4	29467.9	23207.8	24454.8	26275.8
Alg1	22.4228	1	16.7963	10.809	17.0455	7.51279	1	15.8271	22.6254	21.8389	1	7.37478
Alg10b	26.2694	47.9182	42.6869	56.9406	37.3803	31.0766	51.3711	44.0037	44.1171	32.3845	33.8689	16.6244
Alg11	89.2994	1	32.981	1	61.2305	1	1	1	1	1	1	1
Alg2	1337.31	1009.09	1962.77	861.952	820.68	1055.31	2193.04	1256.96	2388.27	914.682	999.176	942.414
Alg5	12.4332	1	1	22.024	24.1784	23.8524	12.7615	18.6011	18.1431	6.09848	1	29.4506
Alg9	31.3425	26.2789	12.5061	10.5105	1	1	21.9486	1	28.5073	1	1	1
Alk	1	1	1	1	1	1	1	27.3939	1	1	1	1
Alkbh5	19.4497	1	7.57748	1	1	1	1	1	1	1	1	1
Alkbh6	1	1	1	1	1	1	1	5.95138	1	1	1	1
Alox5ap	1	1	1	1	1	1	1	1	1	1	14.6741	11.5087
Alpl	208.205	21.3535	29.3184	1	52.1914	50.4469	1	144.275	219.98	87.525	225.707	1
Als2	32.2082	37.4491	39.5789	26.3524	1265.02	45.5506	27.6834	30.7467	23.6105	32.3547	63.4274	30.8444
Alyref	569.078	445.407	469.659	491.695	526.95	510.617	459.226	572.4	560.186	867.694	657.054	453.272
Amacr	9.06757	12.4992	1	7.85785	1	1	20.0551	14.5429	15.8395	15.2191	1	1
Amdhd2	44.6847	33.0238	77.4092	37.4883	50.7948	15.7338	57.2294	42.4879	12.7546	18.4925	15.3374	36.2397
Amer2	156.926	181.197	154.542	166.535	109.293	128.466	148.128	258.958	229.458	167.39	162.51	111.958
Amfr	1	13.4786	1	1	13.0103	1	11.9718	1	15.8911	1	1	7.54077
Amigo1	1	35.3551	1	1	1	1	19.417	32.882	17.2515	16.4836	1	13.0231
Amot	8.44207	1	1	1	1	1	1	8.97811	17.0884	1	1	1
Amotl1	46.407	33.1072	40.6966	1	21.0707	36.8905	33.1019	1	7.15152	8.92037	33.4234	29.2357
Ampd2	1051.53	1036.3	2916.83	1148.54	1803.08	925.656	1446.81	1008.36	1456.71	817.69	940.611	2954.42
Ampd3	191.145	123.016	88.2734	101.845	153.044	118.442	102.541	159.511	136.501	102.838	125.186	149.52
Amph	10684	11162.6	10041.6	13090.6	7819.61	9832.86	10429.2	12944.2	9930.29	9695.25	10401.9	9399.92
Amt	138.194	296.667	189.925	17.2325	100.86	73.7285	189.025	88.8094	112.587	37.0313	180.527	122.774
Amy1	1	1	1	1	1	3.76372	1	1	1	1	179.95	1
Anapc1	29.9171	38.6351	11.7521	13.4821	30.6342	1	28.8548	18.9608	19.2594	7.91084	35.4378	3.72699
Anapc13	1	1	1	1	12.8601	1	1	1	1	1	1	1
Anapc2	1	1	1	17.9129	1	1	1	26.2974	1	24.4027	23.3406	1
Anapc5	63.4088	26.9265	38.9549	15.0372	24.9953	29.9161	24.0512	54.6445	39.6014	14.2597	18.1759	25.8479
Anapc7	26.7212	1	1	9.437	7.83136	1	5.3153	14.8081	8.76318	1	1	11.9325
Ank1	1509.55	1451.44	778.126	1146.65	1947.52	3508.54	1136.5	1813.17	1980.96	3022.72	2164.28	1891.16
Ank2	20634	21429.6	23688.4	22321.8	18949.3	20082	21135.1	21634.5	20885	17976.2	17120.4	18945.3
Ank3	3207.89	2891.61	2955.68	3267.03	3218.14	2843.4	2803.87	3320.73	3078.01	2247.54	2856.92	2804.57
Ankfy1	182.309	180.785	201.48	228.343	200.514	223.635	198.71	172.87	200.243	199.003	163.402	238.457
Ankh	75.3305	52.6508	54.7268	13.2997	59.0324	81.0749	67.5503	103.7	72.5006	66.8569	71.0364	61.1395
Ankib1	30.0809	35.7422	492.383	11.6826	47.7883	37.1698	32.2055	34.5798	45.9241	47.0373	39.5274	37.3135
Ankle2	1	1	1	1	1	4.94014	1	1	1	5.03887	27.3549	1
Ankmy2	108.442	86.9288	97.1794	98.7405	95.8541	81.0448	87.0174	102.263	114.014	75.6074	104.425	76.5047
Ankrd13a	95.0362	39.1678	33.9523	13.504	92.4521	74.7561	40.8252	65.0671	92.2231	65.7473	63.1529	19.3193
Ankrd13d	136.373	142.724	186.87	110.536	88.5376	64.3376	189.552	210.252	173.1	76.7811	56.4168	141.86
Ankrd17	67.5878	28.7607	1	50.5814	57.8854	7.77278	34.4414	37.4626	36.507	28.9823	62.7031	38.7958
Ankrd28	33.9908	1	1	65.308	29.4381	50.9327	32.0426	41.0011	23.1832	20.2493	44.1909	29.4624
Ankrd34b	30.0902	18.3822	40.8859	11.4956	63.9533	15.2176	46.7356	26.4614	33.643	10.1897	6.89483	19.9263
Ankrd40	1	1	1	1	1	1	1	1	1	1	1	17.6341
Ankrd44	14.4434	1	8.57542	1	1	1	1	2.23178	1	1	1	9.6634
Ankrd46	58.2566	35.7471	35.3583	19.3239	69.0437	27.2705	47.6846	20.7141	44.603	34.3547	23.5227	28.6217
Ankrd6	1	179.199	164.452	132.782	164.729	24.87	1	1	182.037	1	126.835	1
Anks1a	369.303	1	20.0901	15.3102	14.9316	20.1929	1	7.32532	10.5723	1	1	8.00043
Anks1b	941.375	1260.49	630.532	1309.23	357.825	948.843	547.847	1063.9	585.024	1076.85	1388.33	730.439
Anks4b	1	1	41.1974	1	1	1	1	1	1	1	1	1
Anln	500.806	264.103	265.088	260.484	954.908	417.061	508.76	601.815	592.44	335.636	402.56	488.35
Ano10	48.3146	7.21081	21.058	1	60.3951	11.8866	4.41403	37.9028	42.0116	22.3773	22.5182	19.8386
Ano3	1	1	1	1	1	1	1	1	1	3.31243	6.48511	1
Ano8	1025.8	572.58	689.834	25.0471	142.455	19.2648	649.811	605.637	1121.9	80.2359	70.1111	575.133
Anp32a	1325.05	1138.19	1091.06	1243.31	1154.77	1178.24	1075.73	1584.38	1141.17	1203.05	1339.49	1042.23
Anp32b	167.208	195.537	219.586	194.04	210.33	155.242	237.265	207.787	157.044	207.385	249.135	230.643
Anp32c	730.038	648.504	643.267	633.178	568.783	705.744	687.93	836.942	657.924	689.99	774.792	647.082
Anp32e	71.0445	81.1788	1	113.697	101.887	93.3941	95.5423	113.489	111.589	79.2176	54.158	130.871
Anpep	69.1465	102.145	69.5453	41.9204	109.717	88.9626	77.3803	82.3678	85.7677	63.5926	119.234	119.892
Antkmt	1	6.54615	5.62989	1	7.67394	1	6.86419	1	5.71636	7.673	1	5.30631
Antxr1	18.0689	1	1	1	31.4896	15.4276	1	1	14.0363	13.7376	15.4733	7.02866
Anxa1	29.5238	1	21.3234	161.232	105.856	378.995	1	1	17.8852	218.738	146.894	148.591
Anxa11	195.275	280.381	94.8609	593.806	134.188	440.081	113.286	267.573	191.203	549.705	355.186	185.985
Anxa2	307.358	468.179	236.999	744.322	1065.59	688.699	551.945	686.73	558.535	710.841	842.649	659.486
Anxa3	1229.28	299.294	1355.12	1517.92	1255.13	1033.62	257.27	529.862	1091.81	308.389	924.961	437.845
Anxa4	54.2878	103.666	53.4071	96.899	191.17	129.083	94.3338	50.0092	153.876	156.406	78.5596	45.0596
Anxa5	4914.41	4302.12	3827.03	3717.05	7241.96	4736.15	5243.85	4390.5	5461.88	4326.07	5221.37	4238.8
Anxa6	8445.55	6785.89	7822.67	6581.77	9068.61	7493.28	6221.69	6971.55	8344.15	7691.72	8252.06	7168.51
Anxa7	1606.45	1959.65	1502.21	1941.71	1479.69	1719.98	1855.84	1695.68	1402.3	2037.55	1634.6	1660.22
Aoc3	1	1	1	1	12.4739	11.1274	1	1	1	1	1	1
Ap1b1	3859.16	4702.33	5009.88	3897.36	4007.66	3994.11	4793.09	4195.76	4267.69	3764.59	3975.75	3931.06
Ap1g1	1016.77	966.225	955.302	761.69	632.461	866.846	1019.5	1025.58	976.051	2693.27	726.706	826.08
Ap1m1	1715.31	1310.97	1413.29	945.714	1363.71	1534.85	1651.6	1443.12	1608.33	1322.37	1330.86	1358.34
Ap1m2	368.41	218.501	372.892	229.595	357.512	344.225	341.498	234.61	387.908	291.78	381.863	379.676
Ap1s1	166.426	173.675	227.771	331.819	195.975	173.551	170.589	187.25	214.184	253.713	249.91	209.415
Ap1s2	161.093	125.439	144.935	104.887	153.775	119.39	130.083	157.112	188.148	107.096	94.9305	141.255
Ap2a1	10218.1	10922.7	10698.2	10846.9	8939.11	8788.14	11130.7	11164.5	9749.53	9262.02	8782.44	9136.9
Ap2a2	8194.3	10214	9398.54	10051	6530.94	8153.95	9118.3	7605.12	7368.36	7899.92	8130.61	7130.6
Ap2b1	12083.8	13786	13034.3	14942.2	10351.5	11223.7	13084	13872.3	11635	12023.7	11084.9	10982.4
Ap2m1	10247.2	11778.1	10811.8	11333.8	9082.48	8869.9	11913.4	9892.43	9142.99	10305.1	10288.4	9382.02
Ap2s1	2651.85	3246.51	3290.38	3116.58	2298.44	2206.39	3005.92	2976.83	2502.25	2353.86	2386.93	2403.7
Ap3b1	56.5994	37.6477	25.1842	78.8622	34.5192	57.3555	30.8193	54.628	48.804	48.3821	117.226	86.0342
Ap3b2	3740.27	3616.85	3478.46	3802.09	3217.28	3017.56	4082.79	3736.73	3393.28	3112.94	3234.23	3501.66
Ap3d1	3079.08	3635.39	3194.56	3388.63	2933.9	2874.52	3432.55	2981.92	2877.81	2743.23	2934.12	3051.67
Ap3m1	1	9.77621	1	1	23.1171	8.87573	1	11.2691	11.2986	1	1	1
Ap3m2	138.851	169.131	174.626	125.203	99.2156	185.419	250.184	98.3988	76.6648	179.202	132.413	106.56
Ap3s1	545.106	568.265	381.062	379.766	99.7054	394.899	420.671	534.558	532.951	402.092	380.664	433.781
Ap3s2	57.6997	110.133	109.141	104.368	72.2642	87.0804	123.273	95.1261	123.787	76	134.04	97.8979
Apba1	252.089	334.399	316.945	249.78	291.544	243.602	323.759	253.912	169.417	399.688	158.194	234.25
Apba2	160.873	137.847	106.241	171.896	79.8294	74.7224	145.053	176.319	112.186	118.81	143.78	89.5062
Apba3	6.42141	1	1	1	4.75386	1	1	1	1	1	1	3.74909
Apbb1	92.7598	100.519	87.6335	49.0948	52.1566	31.1584	143.188	77.4371	322.363	21.0515	72.1698	114.044
Apc	133.34	136.345	93.6689	153.565	81.4649	64.4042	96.1304	139.223	118.821	56.6726	89.4938	95.8177
Apc2	1	1	429.248	1	1	861.697	2.09386	1	1	157.621	74.4697	2.89053
Apcs	1	1	1	412.852	83.7758	144.58	1	1	1	236.102	181.332	131.48
Apeh	520.012	615.782	740.945	633.813	611.301	864.545	664.185	395.899	710.57	788.139	606.963	734.571
Apex1	437.691	534.59	477.749	821.642	300.45	637.375	443.024	583.843	506.822	557.43	431.325	476.657
Aph1a	1	1	1	10.117	1	16.076	1	15.4288	9.60259	1	1	1
Api5	398.383	354.954	373.63	570.706	407.281	417.257	475.265	412.202	396.908	453.197	506.314	368.016
Apip	24.3087	1	1	21.7015	31.2816	33.0903	25.3614	23.7727	31.8121	1	22.0445	31.7369
Aplp1	183.064	189.286	132.86	296.735	155.574	254.714	169.646	115.256	172.326	176.87	213.541	404.539
Aplp2	393.761	404.323	355.445	411.888	389.409	514.891	347.401	375.443	403.131	373.295	619.418	560.382
Apmap	646.651	603.728	723.445	600.573	737.391	706.902	567.5	760.838	732.389	799.708	795.254	735.955
Apoa1	11706.1	8352.32	9827.19	11438.6	15469.8	19314	9158.5	8993.52	8935.93	20261.7	22577.3	19931.7
Apoa2	727.123	890.127	735.332	1330.26	1118.51	1587.14	599.72	822.293	555.413	2442.92	2271.44	1701.79
Apoa4	265.986	774.397	539.798	823.109	944.412	919.274	304.257	470.318	121.18	1537.08	1430.55	1227.56
Apob	1	1	1	27.9701	5.97214	1	1	1	1	125.07	14.3548	1
Apoc1	1	127.497	109.134	308.232	173.112	267.222	1	66.4451	1	220.085	286.013	343.822
Apoc3	1	16.9019	1	43.4824	35.9137	1	1	1	1	345.077	820.994	62.7365
Apod	176.247	118.621	111.339	635.519	1130.34	1940.61	101.203	135.909	188.354	1711.37	881.332	925.547
Apoe	7160.83	5099.49	6908.9	4764.04	5856.32	5180.99	6543.04	5572.8	5406.53	5369.56	5673.42	6577.89
Apoh	19.7787	173.147	141.469	75.1316	51.0495	140.36	18.3234	22.8729	91.4633	136.769	118.502	124.663
Apoo	1030.21	830.609	905.112	812.119	759.632	987.365	1083.22	983.772	954.794	714.571	730.068	758.069
Apool	401.434	308.87	318.45	278.869	366.588	377.468	302.469	382.542	239.736	330.067	224.497	276.184
App	1717.54	1776.17	1595.74	2128.65	1735.56	1752.54	1652.53	1800.43	1662.63	2060.99	2313.39	2467.82
Appl1	1298.85	1533.99	1403.7	1445.62	1224.65	1250.18	1501.36	1685.11	1263.1	1200.46	1174.25	1340.68
Appl2	290.762	276.64	218.054	231.393	285.786	217.858	298.488	298.673	307.329	148.929	240.268	204.772
Aprt	148.176	100.953	76.3166	174.191	100.882	136.102	95.9384	62.4952	128.649	112.461	85.4616	89.47
Aqp1	98.2331	200.958	68.9832	157.582	56.2728	462.463	29.3554	1	19.0175	430.481	368.477	199.434
Aqp4	3060.19	3026.86	3586.96	1629.15	4344.77	3305.6	3435.28	2494.13	3362.78	2611.86	2854.77	2536.34
Aqr	1	1	1	1	1	1	1	19.2422	1	1	1	1
Araf	361.094	365.434	355.272	362.227	261.371	257.325	463.581	359.09	343.201	239.795	265.48	360.192
Arap2	1	1	1	1	8.45298	1	4.84543	20.7391	1	1	7.43679	5.29686
Arc	11.2614	8.43083	1	22.906	1	1	1	29.3966	1	17.7975	19.4688	11.2431
Arcn1	485.507	417.535	474.346	382.541	507.391	412.799	450.721	403.376	412.179	494.468	489.597	495.25
Arf2	34.3236	28.0334	36.8145	19.3987	32.4667	24.4168	31.7559	33.3817	33.1381	32.6487	1	31.186
Arf4	210.901	317.269	296.978	367.449	320.309	355.471	327.388	222.298	189.815	303.453	292.731	356.251
Arf5	1275.38	1545.78	1268.88	1887.82	1254.24	1532.61	1439.67	1523.61	1323.35	1705.5	1580.82	1453.72
Arf6	795.432	679.822	736.267	823.277	747.58	739.448	783.66	875.145	800.084	782.484	734.018	736.147
Arfgap1	3842.28	3277.58	2592.66	2823.35	2777.6	3031.8	3144.63	3049.85	2246.83	2839.49	2066.16	2131.19
Arfgap2	1	94.5439	41.7567	124.934	77.8531	58.2396	96.077	51.3373	56.4768	51.4599	60.1236	207.974
Arfgap3	61.3609	146.73	160.103	59.3332	77.3529	32.3143	108.486	81.7781	97.3519	39.5477	68.9685	84.5132
Arfgef1	456.348	327.903	470.09	314.087	326.954	542.051	291.913	481.386	383.849	301.94	237.469	272.146
Arfgef2	992.462	885.537	383.252	815.728	401.17	372.743	820.648	588.925	526.694	506.892	425.613	334.948
Arfgef3	232.869	238.917	410.232	227.336	153.651	256.247	247.205	297.318	246.15	186.489	273.014	292.2
Arfip1	57.5649	60.9448	9.52305	55.0657	27.8787	157.192	252.918	8.77733	72.3331	54.8838	61.7023	3.28897
Arfip2	456.747	731.092	692.423	644.503	538.221	548.226	836.229	744.185	549.503	622.173	566.254	661.429
Arg1	1	1	1	19.971	1	470.746	1	1	1	106.391	63.8427	75.4204
Arglu1	34.9282	39.2353	60.7264	27.0844	36.7963	26.8658	30.1023	83.3992	33.8641	32.1287	58.757	59.8388
Arhgap1	1616.86	2196.22	2375.14	1748.81	1478.69	1703.1	2119.45	1759.49	1289.46	1648.31	1758.58	1801.09
Arhgap12	10.7062	18.7564	15.4954	37.7082	7.7245	6.23706	25.748	34.6358	5.21165	1	44.9678	11.8265
Arhgap20	1	1	1	1	1	1	1	10.9066	1	1	1	1
Arhgap21	271.444	296.646	253.846	932.691	255.343	214.391	301.625	404.534	205.581	215.177	207.763	207.876
Arhgap23	198.496	173.328	150.785	195.884	76.5615	56.5241	200.797	157.032	233.887	142.69	59.5777	91.0483
Arhgap25	92.8114	35.8587	33.5209	5.75242	6.59628	1	10.2759	1	1	25.0451	44.0308	1
Arhgap26	182.238	184.323	225.08	362.205	63.4955	122.083	270.974	295.857	426.64	390.829	103.929	115.903
Arhgap27	16.9821	1	7.57709	1	1	1	9.7497	1	28.5335	1	1	1
Arhgap32	308.113	397.961	245.261	571.483	153.403	116.981	366.368	630.767	223.19	220.27	250.1	141.538
Arhgap33	143.484	68.1628	24.0015	1	1	1	1	41.4995	1	1	1	1
Arhgap35	791.073	792.413	813.325	726.111	673.074	743.808	872.414	899.569	862.98	647.413	700.147	646.516
Arhgap39	9.27869	116.548	13.8189	194.063	29.468	159.545	23.765	114.733	61.6725	172.381	161.062	48.7129
Arhgap44	458.625	648.682	487.607	472.919	362.815	498.605	603.951	452.192	618.6	616.728	440.007	387.391
Arhgap45	1	2.227	1	5.33055	116.036	6.13792	1	1	1	6.13984	8.8706	4.18996
Arhgap5	534.615	422.928	512.862	377.321	457.198	376.126	519.602	669.044	620.027	271.885	379.357	399.176
Arhgap6	1	1	1	1	1	1	9.55098	1	1	1	1	1
Arhgdia	17665.4	15651	17594.3	14771.3	16740.3	11685.2	15819.4	15146.8	15056.6	14138.7	14280.3	15314.2
Arhgdib	347.465	263.961	319.494	588.55	681.812	699.514	207.869	241.709	276.714	540.355	541.388	575.167
Arhgef1	6.28975	8.61312	10.0555	20.118	11.5681	7.21844	1	19.7192	11.0597	10.1444	10.6854	10.9418
Arhgef10	1480.59	32.88	1395.12	1755.43	952.967	1214	923.992	883.581	969.795	1568.17	120.794	923.374
Arhgef10l	1	1	1	1	1	1	6.16896	1	1	1	1	1
Arhgef12	212.072	205.178	130.523	151.788	259.84	125.283	210.099	205.014	226.93	220.079	216.57	191.805
Arhgef17	34.9796	37.4614	60.9931	54.2632	38.8657	37.9259	107.818	33.3164	31.2807	13.7969	43.5865	39.5855
Arhgef18	9.52307	1	1	8.61163	35.7233	1	1	11.2057	11.3333	1	11.4744	13.9994
Arhgef2	928.674	1091.91	720.352	1831.88	831.263	1141.08	693.226	1489.38	796.601	1305.46	1439.46	795.234
Arhgef4	17.4575	1	1	1	1	17.421	1	20.5749	1	17.543	15.3813	1
Arhgef6	18.6044	23.8992	1	1	7.82098	42.8846	1	9.86177	1	27.4538	34.7549	8.60211
Arhgef7	659.293	838.021	587.282	940.406	479.211	685.918	772.111	825.396	563.894	572.379	740.194	711.321
Arhgef9	201.463	129.673	142.503	122.141	430.105	153.148	419.586	221.829	155.108	137.133	90.9392	204.733
Arid1a	23.2133	420.599	22.0894	36.2225	8.83247	1	32.4513	34.5411	31.2374	44.2797	75.7617	1.63109
Arid1b	80.1374	37.4086	15.939	117.379	56.4284	87.3551	50.9651	55.019	105.572	67.5558	92.7515	53.4379
Arih1	160.904	185.037	142.746	145.163	138.396	191.676	151.354	129.677	124.881	193.397	201.553	132.262
Arih2	65.2348	46.1067	40.0643	30.6727	60.1861	24.9181	11.5725	40.5769	53.3933	37.1138	33.4982	67.8434
Arl1	133.638	134.878	215.991	114.658	99.5169	180.434	111.911	195.511	157.828	199.076	139.336	98.2284
Arl10	5.63471	1	1	1	1	1	6.55695	1	1	1	1	1
Arl15	25.2276	55.4711	1	82.7233	1	40.609	33.0149	13.0203	12.0272	1	80.5445	17.6041
Arl2	177.514	215.823	215.745	160.746	211.751	109.308	228.817	174.894	224.148	99.6619	127.841	209.959
Arl2bp	65.1934	26.103	18.5786	20.9427	42.5769	1	46.5457	16.0195	76.7816	1	25.1029	56.4177
Arl3	540.817	430.349	424.711	553.09	480.451	460.939	370.43	300.089	467.368	428.146	376.22	543.162
Arl5a	38.928	19.4407	42.2002	19.3577	28.1266	31.0219	35.4244	51.5603	23.542	36.0072	37.7596	21.0383
Arl5b	22.3588	19.4407	22.0882	19.3577	18.3603	22.3952	15.2179	24.3973	23.542	20.6657	14.7448	21.0383
Arl6	82.656	73.7205	222.941	123.723	172.443	176.799	83.8114	145.89	250.754	126.375	66.5794	71.174
Arl6ip1	282.099	268.953	244.79	124.105	278.642	239.254	330.806	234.158	206.794	147.988	255.592	179.089
Arl6ip4	1	1	1	1	10.5962	15.9355	1	1	1	1	6.95212	1
Arl6ip5	606.456	640.12	370.763	648.958	600.269	751.957	549.019	654.578	367.387	524.543	681.886	675.772
Arl8a	224.395	210.292	170.238	208.38	150.293	499.437	213.946	90.8275	145.356	539.873	370.848	443.979
Arl8b	111.147	193.455	212.767	193.413	142.939	200.064	241.215	158.62	115.664	153.291	228.234	242.694
Armc1	495.448	356.839	556.585	517.386	390.704	473.91	486.707	518.859	508.266	327.598	485.983	377.273
Armc10	259.194	311.704	259.476	229.929	218.573	267.109	299.847	214.65	240.448	280.969	112.41	229.477
Armc6	62.0619	177.556	242.779	294.69	261.128	321.245	251.446	149.586	78.7625	173.323	171.483	249.023
Armc8	139.36	111.047	115.046	155.04	48.9852	88.4267	85.5261	132.391	120.258	74.1819	115.34	103.446
Armcx1	1	1	1	1	1	8.83898	1	1	1	1	1	1
Armcx2	44.2585	1	17.0833	10.3388	38.4674	76.0399	15.6389	11.6954	1	13.8672	1	3.67476
Armcx3	134.142	135.174	68.007	1	156.914	177.502	118.97	115.614	176.207	141.82	137.833	88.7196
Armh3	54.0789	70.7184	88.1505	60.4734	101.766	1	78.4623	38.9052	73.717	21.1042	17.5341	45.4569
Armt1	280.011	167.558	217.325	278.98	242.036	276.919	270.944	264.825	284.092	196.644	246.906	147.504
Arnt2	14.168	1	1	1	1	21.8865	22.0733	26.4397	25.245	9.19996	27.0468	1
Arpc1a	4362.68	5225.56	4400.63	6140.68	3489.61	4199.93	3510.85	5009.49	4077.92	4232.18	5076.3	3679.43
Arpc1b	197.281	183.479	127.408	218.468	341.669	326.94	151.249	201.65	179.838	276.502	349.007	301.772
Arpc2	4981.17	5538.16	4382.31	6504.49	4323.39	5665.04	4679.23	5278.64	4303.43	5500.36	5546.48	4774.63
Arpc3	1839.41	2422.21	1666.08	3042.22	1762.88	2669.04	1904.27	1839.64	1685.07	2855.22	3238.02	1874.02
Arpc4	1963.84	2237.08	1549.4	2823.12	1529.01	1609.03	1797.75	1658.07	1330.35	2377.05	2456.73	1691.22
Arpc5	764.618	1066.51	756.224	1802.34	1032.1	1169.04	776.07	736.87	1050.99	1319.44	1910.54	965.175
Arpc5l	1469.59	1563.97	1514.25	1938.26	1515.1	1443.4	1693.49	1898.9	1395.38	1381.32	1794.81	1665.39
Arpin	112.118	145.816	278.822	219.748	196.153	93.8721	287.956	138.233	152.755	92.2856	145.35	185.728
Arpp19	741.21	553.556	619.907	843.202	436.73	315.903	584.794	764.609	458.804	290.254	458.856	297.368
Arpp21	180.146	1	17.5352	57.7537	19.4193	18.9425	19.1873	52.672	33.6054	23.1554	8.34788	35.2622
Arr3	10.7498	1	1	1	1	1	1	1	1	1	1	1
Arrb1	406.829	350.785	284.12	300.775	317.576	369.184	424.615	492.226	523.37	345.343	281.806	291.933
Arrb2	23.9202	8.0969	15.7091	1	1	19.2325	22.0448	31.9178	23.5017	23.3578	1	1
Arsa	73.3631	77.4233	83.4362	68.191	84.4665	92.716	109.426	75.753	99.5751	93.6354	69.3493	112.305
Arsb	440.075	369.499	328.136	508.43	475.058	558.593	382.655	467.627	417.994	408.13	472.76	355.568
Arsg	1	1	1	1	22.9449	1	1	1	1	1	1	1
Arvcf	88.9733	144.828	89.7718	25.9229	47.7416	43.3934	115.378	64.1924	64.3608	75.6035	56.0362	136.503
Arxes1	86.7031	66.986	172.091	90.1489	96.3455	94.9105	105.735	85.6169	100.8	86.2645	36.7697	117.797
Arxes2	86.7031	66.986	172.091	90.1489	96.3455	94.9105	105.735	85.6169	100.8	86.2645	36.7697	117.797
As3mt	109.127	110.394	139.807	193.652	144.273	90.2362	127.367	74.6892	115.265	85.201	143.681	167.257
Asah1	733.5	720.318	872.656	605.441	735.312	567.049	799.809	818.28	713.924	689.748	377.917	651.651
Asah2	1	1	1	1	7.74685	1	7.67228	10.2375	6.63862	1	1	1
Asap1	449.819	522.275	315.162	537.421	354.007	301.805	428.912	519.245	370.071	463.555	361.64	398.159
Asap2	394.329	368.923	415.054	215.375	386.703	185.613	292.643	457.208	338.114	201.216	214.302	210.25
Ash2l	1	1	1	1	10.0909	1	23.4793	1	16.5338	1	36.8704	37.8375
Asic1	452.262	348.409	523.918	1	1	1	17.0843	304.091	11.2033	387.163	84.9492	240.097
Asl	238.039	445.449	407.825	266.066	285.312	259.673	479.644	326.418	231.524	180.533	260.312	364.135
Asns	488.193	437.822	523.36	249.654	400.418	756.858	536.806	302.511	683.411	245.875	205.172	447.223
Aspa	839.45	561.272	566.574	328.874	1380.19	991.104	498.269	698.38	1363.47	937.612	955.03	651.013
Asph	130.596	184.597	136.411	144.079	180.35	138.099	85.5379	145.44	156.474	114.779	165.159	160.541
Asphd1	1	1	1	31.7361	1	1	1	1	1	1	1	1
Asphd2	23.0418	47.5811	42.5805	86.1278	18.164	84.0473	13.036	50.4928	22.4049	69.6524	52.3106	41.5127
Aspscr1	235.909	221.356	181.795	186.534	203.343	171.77	184.046	186.722	346.002	241.41	154.032	172.507
Asrgl1	2444.21	1747.31	2494.35	1918.45	2468.46	2044.58	2443.39	2352.81	2546.06	1954.37	1616.02	2260.61
Ass1	953.672	1355.04	2064.54	1139.04	1236.21	1087	1617.52	969.901	1336.27	969.192	777.858	1432.11
Astn1	269.424	433.511	421.836	944.113	210.775	359.769	330.318	506.375	182.236	598.631	315.938	189.687
Astn2	12.3941	13.8374	1	1	1	1	10.6407	1	1	1	1	1
Asxl2	1	183.695	1	137.002	1	126.756	1	1	1	118.137	1	1
Atad1	629.506	400.551	449.464	402.533	627.446	340.233	270.703	494.95	548.205	556.68	423.228	542.367
Atad3	1405.77	1539.96	5062.76	977.232	1141.18	1217.17	4907.82	1075.38	5613.62	4728.4	869.719	5821.99
Atat1	179.439	183.109	160.97	110.121	174.822	147.122	194.184	172.797	162.119	96.8813	65.1214	93.4871
Atcay	1205.81	1311.52	1631.06	1199.35	1101.29	1027.69	1473.15	1220.67	2068.42	1210.18	1218.63	1081.08
Ate1	201.252	158.293	193.631	206.726	117.823	468.682	186.788	182.129	214.713	100.102	176.731	258.572
Atf2	63.0926	46.7344	68.0618	47.8014	1	1	55.778	77.8538	82.7536	71.258	1	49.1112
Atf7	63.0926	26.8256	68.0618	47.8014	1	1	55.778	77.8538	82.7536	71.258	1	39.1517
Atg101	1	1	1	1	3.71818	1	9.49852	6.57933	11.3354	1	1	1
Atg13	1	7.85295	1	1	1	2.37251	1	4.75406	7.89781	1	1	1
Atg14	1	6.54183	1	1	1	1	1	1	1	1	1	1
Atg16l1	44.0368	76.1516	90.032	40.9213	83.7963	79.7961	85.1194	65.4927	82.9928	40.8687	75.2408	68.8681
Atg2b	141.777	144.123	812.713	114.166	193.856	86.2134	196.041	161.628	542.366	155.56	158.302	83.3996
Atg3	223.019	215.28	236.113	215.867	214.884	171.506	229.31	357.842	295.6	148.425	385.521	401.176
Atg4b	170.126	242.49	126.188	253.588	223.314	226.189	198.932	313.218	150.787	179.25	149.513	166.092
Atg5	108.274	111.223	94.2226	119.534	50.3785	71.8057	52.7349	102.252	89.8022	78.1784	75.3839	101.715
Atg7	180.098	156.757	168.279	230.86	300.196	185.769	159.383	156.975	423.207	382.555	235.535	145.043
Atg9a	109.956	148.76	104.959	87.4219	54.641	37.7987	106.028	124.185	126.072	72.7762	122.569	90.3806
Atic	1190.75	1344.74	1352.34	1473.33	1538.7	1556.85	1435.7	1244.48	1192.54	1004.02	980.036	1382.83
Atl1	2598.93	2508.91	2258.26	2492.41	2127.35	2266.04	2570.68	2544.39	2275.29	2755.59	2169.15	2340.05
Atl2	249.592	266.83	298.634	167.915	215.612	266.111	266.678	246.457	312.186	278.237	309.404	284.091
Atl3	418.149	183.484	914.677	649.614	501.962	467.967	951.164	323.043	883.349	472.437	721.128	363.899
Atn1	1	1	1	1	1	89.2102	1	1	1	1	1	1
Atox1	581.848	463.622	496.874	454.78	336.91	436.599	585.54	436.889	466.516	424.94	499.174	453.754
Atp11a	1	1	1	1	1	1	1	1	1	1	1	6.25088
Atp11c	7.45993	1	1	1	1	1	1	1	5.37793	10.6273	18.6247	5.08727
Atp12a	1	8.73758	1	51.1937	1	1	47.594	13.565	18.1149	1	1	84.601
Atp13a1	120.933	132.256	174.323	132.282	202.226	163.989	118.866	97.0295	118.534	195.658	266.371	205.316
Atp1a1	25813.9	32398.3	22856.2	36840.7	21428.8	28514.2	25601.6	35708.5	23689.7	32012.2	24779	24627.4
Atp1a2	70692	48265.7	58237.9	35887.2	72023.9	59795.2	51746.2	62933.9	76314.9	56792.2	53200.6	57592.3
Atp1a3	103926	99665	110063	96402.4	110481	100961	107976	102217	113817	95658.8	102000	101021
Atp1a4	1	42.7834	1	1	1	18.9003	19.4514	1	1	1	13.4921	1
Atp1b1	33863.6	36450.4	31294	32117.8	35463.7	31480.6	32812.6	35012.1	33737.5	31146.9	30764.4	30843.2
Atp1b2	10721.4	10112.7	10499.8	6698.09	10814.6	8540.82	10116.1	9582.74	11409.3	7629.17	7357.73	9558.39
Atp1b3	1972.09	1405.08	1543.35	1140.81	2823.16	1879.63	1883.06	3056.91	2562.65	1528.06	1896.16	1693.47
Atp2a1	2087.86	2453.08	2367.25	2640.97	1914.72	2391.34	2259.55	2531.46	1962.19	2527.41	2269.76	2310.29
Atp2a2	9015.93	9817.58	8487.58	10755.5	7748.29	8644.73	8778.87	9768.28	8417.01	9763.21	9087.96	7746.86
Atp2a3	1	1	1	1	1	26.8618	1	1	1	8.76833	1	1
Atp2b1	7342.46	8767.05	6398.18	10734.4	5229.8	8056.64	10496	8519.81	5640.5	9690.41	10974.7	7440.66
Atp2b2	12622.5	11596.7	9779.77	12384	9951.84	11341.2	9295.98	15142.3	12191.7	13135	11586.7	10907.1
Atp2b4	1864.42	2605.85	2066.64	2688.26	1383.65	1465.79	2438.59	2983.95	1466.56	1904.09	1211.71	2038.26
Atp2c1	42.7724	51.4392	51.7345	87.6188	10.0163	1	41.9746	39.2517	45.5987	99.6288	90.9031	19.0619
Atp4a	1	1	1	1	1	1	1	1	1	1	1	14.945
Atp5f1a	98149.2	96320.8	100072	95797.3	96524.8	91131.9	102510	92852	98316.7	85365.7	92252.2	95660.9
Atp5f1b	122561	123072	128111	117529	128723	112905	127677	125367	132878	111789	124069	128231
Atp5f1c	12065.3	11831.4	12644.6	13266.5	13174.8	12921.6	14715.5	12344	13646.8	11205.9	11580.2	14040.1
Atp5f1d	11862	10630.1	12112.9	11852.5	12041.8	12098.7	11548.7	12034.4	14009.2	10512.8	11895.7	11275.7
Atp5f1e	339.725	622.293	641.566	675.904	575.943	54.189	750.813	521.666	493.82	22.7689	127.244	537.909
Atp5if1	2643.84	2759.77	2358.27	2246.57	2497.37	2088.3	2889.97	2901.05	2467.19	1839.15	2124.48	2308.21
Atp5me	6640.11	6147.99	6254.28	5236.69	5122.47	3563.53	6538.28	5921.3	6303.29	3128.54	3792.84	4503.35
Atp5mf	3634.13	3779.52	3683.02	3616.79	3986.66	3601.67	3962.71	3669.65	4010.59	3741.04	3642.72	3799.45
Atp5mg	3606.46	1779.07	2755.02	1471.69	2387.88	1060.39	2876.58	2853.46	2704.59	1545.9	997.347	1500.63
Atp5mk	2141.18	1581.7	4503.61	1638.4	1530.17	3596.29	1584.94	1773.34	1776.68	4086.67	1762.99	1856.64
Atp5mpl	1074.79	1053.06	1039.42	1032.83	1057.51	1016.02	989.94	954.225	1210.5	1082.25	984.813	1098.73
Atp5pb	18519.7	15983.4	16860.9	15671.4	16631.7	15603.2	15498.3	17337	18937.7	14788.9	15416.2	15200.4
Atp5pd	23065.9	18919.7	19792.4	17150.5	19546.1	18090.8	19619.6	21630.3	22207.3	16732.6	18423.6	18550.2
Atp5pf	6392.67	6627.73	6451.18	7141.44	4992.56	6276.93	7228.13	6577.76	6452.71	5183.74	5740.57	6726.75
Atp5po	19050.3	16778.3	16220	14143.1	17445.3	15212.7	17374.8	18368.2	17765.4	14536.1	15674.8	15950.1
Atp6ap1	557.502	530.484	412.495	347.328	459.066	453.998	835.348	633.229	425.724	443.845	456.496	462.224
Atp6ap2	491.683	613.182	550.553	651.602	533.653	525.102	578.642	631.14	493.562	561.888	342.086	495.04
Atp6v0a1	21551.7	22400.1	21550.1	22408	17295.3	20379.5	21223	22536.6	19663.5	20596.4	20036.8	20138.1
Atp6v0a2	846.857	817.295	923.439	952.858	702.594	967.079	813.648	1941.84	965.44	924.087	482.925	702.816
Atp6v0a4	1333.46	1293.36	1292.49	1420.49	1088.45	1368.6	1233.47	2362.11	1325.27	1323.17	870.609	1107.27
Atp6v0c	4531.33	5873.8	6703.42	4876.23	3682.45	4403.78	5878.49	5885.54	4707.67	4820.89	4674.16	7173.23
Atp6v0d1	3955.28	5908.4	5488.98	5465.16	4150.85	5008.21	5390.47	4350.1	3963.82	4240.73	5147.95	4770.96
Atp6v0d2	18.3671	61.2137	54.2451	60.1133	1	60.6888	51.0327	35.3353	47.9976	36.4725	47.5463	30.7726
Atp6v1a	39780.4	43266.2	40923.7	42391.4	35603.3	37173.9	41835.5	38275.1	37711.6	40792.1	36639.6	37302.6
Atp6v1b1	6437.36	7771.26	7457.3	7395.71	5836.37	7094.03	6990.16	6885.24	6741.47	7246.46	7471.03	6581.11
Atp6v1b2	16841.8	18555.6	17875.6	17057.8	16055.8	17997.5	18817.6	16612.2	17016.4	17849.2	18426.6	17764.5
Atp6v1c1	6726.78	7844	6070.68	7101.33	5037.74	6659.49	6690.9	7115.44	5876.1	6087.03	5901.71	6198.25
Atp6v1c2	1	1	1	1	1	1	1	7.01936	1	1	1	1
Atp6v1d	3440.28	3593.51	3615.39	3167.73	2784.48	3129.34	3839.68	3604.59	3258.43	3186.86	3882.22	3447.26
Atp6v1e1	7492.72	8451.77	7712.86	5720.43	5032.93	7099.31	7883.52	8186.81	6404.99	6508.15	7112.16	7034.75
Atp6v1e2	2332.93	2605.44	2173.59	1903.77	1445.19	2213.92	2395.03	2312.19	1591.61	1811.92	1957.4	1862.35
Atp6v1f	2108.66	2103.84	2024.19	1893.82	1613.94	1630.83	2262.22	1902.25	1929.42	1253.92	1723.77	1626.82
Atp6v1g1	951.259	1036.98	1187.24	1165.16	941.087	614.347	1262.66	1005.15	1058.68	572.078	610.42	799.653
Atp6v1g2	9143.53	10038.3	10642.6	10291	8049.99	10221	10054.8	9320.1	8673.93	10164.4	9133.07	8803.28
Atp6v1h	7251.61	8511.97	7969.62	8575.05	6843.1	7394.24	7686.4	7867.49	6855.72	7525.95	7597.16	6957.25
Atp7a	38.7523	1	1	1	48.7238	71.4871	1	11.0241	1	1	8.00719	1
Atp8a1	2282.32	2377.39	3154.15	3205.17	2401.39	2962.3	2977.56	2232.24	2264.32	2515.57	2247.82	2688.17
Atp8a2	94.1782	47.6605	23.6565	13.7492	83.2641	8.44588	82.6044	78.071	74.3045	6.24981	35.509	68.488
Atp9a	396.982	359.917	515.349	432.63	359.383	164.576	460.646	301.536	393.687	227.506	433.011	453.767
Atp9b	132.151	3.20453	70.0923	10.0049	48.5	1	60.6206	1	1	1	27.5636	12.1307
Atpaf1	297.314	409.394	199.627	160.105	173.018	158.434	230.578	329.301	241.551	215.974	168.017	204.293
Atpaf2	1	1	21.3061	23.1647	19.1568	25.9421	18.1775	43.8989	14.3641	1	1	1
Atrn	16.0086	1	1	1	1	14.3532	1	22.6867	12.9258	1	8.82499	1
Atrnl1	11.0542	1	1	1	1	1	1	30.6915	1	1	1	1
Atrx	129.583	14.4756	1652.54	59.68	3.65656	64.8859	97.2655	76.2213	51.6411	23.1195	31.4997	15.4608
Atxn10	1393.91	1069.34	2052.19	1227.9	1573.71	1304.07	1782.1	1361.02	1427.37	935.388	859.921	1143.42
Atxn2	98.0341	109.447	74.4998	106.119	83.4318	21.4899	144.96	139.59	71.6676	82.0801	92.1293	99.7922
Atxn2l	477.715	450.206	262.09	450.132	354.421	375.83	367.153	555.921	415.53	589.072	226.066	361.115
Atxn3	32.0595	10.7513	20.1349	35.7825	35.1225	1	27.8585	43.647	42.7829	22.0489	1	1
Auh	2213.96	1936.98	2430.1	1922.9	2512.95	2341.15	2281.2	2350.94	2686.96	2068.49	2037.31	2217.6
Aup1	1	1	7.3057	1	1	1	1	1	6.71155	1	1	1
Aurkaip1	1	33.9237	34.7777	1	32.5139	1	49.0124	35.8152	1	1	21.893	34.0717
Avl9	460.07	488.237	543.823	475.261	389.365	472.469	510.544	443.132	406.62	340.28	371.823	389.836
Azgp1	1	1	1	1	11.2683	24.3891	1	1	1	22.2114	44.1192	17.0948
B2m	1	1	1	81.0452	24.4307	1	1	1	1	46.4687	110.348	99.7145
B3gat3	34.8194	1	17.277	1	15.7182	10.053	19.9194	66.1559	13.231	9.2334	32.0999	12.8897
B3glct	34.1898	1	1	36.2985	13.9572	1	46.2543	60.7818	1	20.4989	11.8565	66.522
Babam1	230.639	132.469	156.362	174.506	182.896	140.103	108.688	167.665	187.606	174.126	68.2762	123.995
Babam2	17.1027	33.3293	32.5952	32.0875	17.6901	41.7521	20.9478	42.811	37.2723	32.5909	32.5108	40.975
Bace1	1	1	1	1	18.3545	1	1	1	1	1	1	1
Bad	1	1	10.484	1	1	4.12017	6.99696	1	1	1	6.32034	4.83645
Bag1	1157.33	445.586	41.6258	106.235	577.049	300.002	40.3189	977.343	51.6205	312.928	299.929	220.54
Bag2	80.7344	51.1704	41.2923	49.7165	16.9689	43.2048	47.8987	42.9441	54.926	48.5421	53.179	33.7394
Bag3	131.452	135.717	123.204	27.2863	113.068	22.2864	28.8136	133.671	41.3523	63.6895	82.4851	21.666
Bag4	31.1413	42.2732	38.8185	52.0295	41.544	48.3197	44.4254	43.5268	43.172	46.3781	43.9537	46.1496
Bag5	228.514	155.955	216.531	278.779	198.928	255.462	274.482	300.88	207.144	191.234	177.719	119.57
Bag6	1331.21	1426.77	1421.18	1576.16	1492.25	1155.49	1145.67	1331.64	1387.47	1676.44	1106.96	1470.85
Baiap2	2065.15	3224.2	2162.74	3891.8	1507.81	2497.11	2432.12	2770.2	1589.85	2407.76	2573.67	1923.27
Baiap3	415.019	611.171	1040.64	400.426	442.702	326.459	855.32	271.945	518.061	202.028	165.649	625.105
Banf1	1	1	62.5054	53.431	49.163	1	59.8137	56.8643	54.9032	74.5945	76.5906	1
Bap18	1	3.51231	1	1	1	1	1	1	1	1	1	1
Basp1	91437.3	112311	96592.8	103370	72576.4	88458.2	106719	95299.6	76251.1	102641	95649.5	95552.4
Bax	373.837	282.316	287.94	203.125	337.333	406.685	288.22	342.552	339.432	386.938	441.993	355.222
Bbs2	4.0522	11.1382	21.2969	1	12.3305	1	23.167	5.22268	3.73996	1	3.11334	1
Bbs4	10.5229	12.3919	18.5565	1	9.71179	1	12.69	10.6865	10.1157	7.84048	1	6.44814
Bbs5	1	1	1	1	9.2714	8.64032	1	1	1	1	8.11438	1
Bbs9	2.62864	5.97322	8.91402	1	1	1	3.51255	1	1	2.10887	1	1
Bcam	224.567	455.964	348.347	311.448	476.535	297.101	224.327	257.56	191.864	208.603	265.682	288.531
Bcan	4911.75	4953.49	5192.1	5155.08	5110.9	4818.04	5209.77	5093.02	5491.99	4292.8	4499.77	4855.91
Bcap29	211.371	123.304	182.075	151.075	216.288	174.505	169.514	221.977	223.799	197.351	234.606	152.293
Bcap31	2769.06	1396.95	1378.03	1336.11	1565.95	1537.33	1402.79	1463.79	1620.06	1336.41	1796.3	1659.37
Bcar1	69.231	91.4195	147.875	271.003	25.9955	276.433	123.781	353.029	107.514	92.0458	99.2802	88.5422
Bcas1	4737.67	4018.52	4036.53	3139.58	7318.05	4446.46	4414.93	4756.16	7320.6	4655.23	5607.71	4834.25
Bcas2	41.4332	45.8588	157.514	91.8365	137.637	28.5792	45.2741	139.511	158.757	95.8528	118.894	63.4334
Bcas3	515.828	599.581	559.961	570.199	360.253	457.679	506.897	602.264	529.727	433.563	466.233	404.913
Bcat1	1809.58	1195.42	1362.5	795.478	1692.15	1116.25	1287.14	1408.95	2013.01	725.297	886.608	1220.2
Bcat2	215.701	184.605	124.39	137.027	202.121	155.859	172.999	127.433	196.336	94.1525	161.082	118.668
Bckdha	185.485	224.788	253.768	216.533	207.736	190.85	175.294	212.038	189.943	237.27	182.92	204.421
Bckdhb	94.776	50.2303	99.5509	112.349	153.051	103.358	105.435	73.3896	69.4109	78.6949	115.259	89.9828
Bckdk	64.2548	83.8126	60.4644	74.7127	81.866	114.751	83.5873	98.923	89.203	105.635	99.9062	71.0265
Bcl2l1	116.733	148.099	176.955	120.302	136.249	118.545	143.905	137.684	145.01	120.37	121.796	139.402
Bcl2l13	370.057	339.405	401.915	344.416	239.138	368.439	214.124	310.859	317.099	389.601	352.139	386.777
Bcl2l2	63.7228	65.8162	43.0714	29.6089	63.2358	48.8898	45.4407	73.5882	85.1977	49.157	71.7304	42.6426
Bcl7a	1	20.0485	1	20.4319	1	1	10.9706	23.5877	8.1889	1	1	6.29792
Bclaf1	478.385	607.923	510.937	527.055	472.725	501.431	591.62	628.485	308.631	489.263	452.864	348.197
Bclaf3	1	1	1	1	1	1	6.30174	10.4732	1	1	1	1
Bcr	1173.71	867.904	901.321	581.148	662.114	897.395	1042.04	750.644	909.698	687.39	702.478	702.297
Bcs1l	662.872	551.206	502.579	545.205	543.642	417.837	661.783	665.212	599.707	448.421	462.623	531.2
Bdh1	3432.95	2728.56	2106.83	2343.34	2910.48	2799.01	2759.29	2904.08	7315.24	6192.18	2755.05	2562.64
Bdh2	1	1	35.141	1	1	19.9469	19.5874	1	1	1	1	1
Becn1	21.9484	68.8502	59.8042	58.4315	61.6362	33.9918	58.6251	59.9159	92.6257	88.1444	83.2127	35.7519
Begain	103.688	177.325	134.558	325.069	40.3497	111.555	153.27	232.052	93.7929	101.749	135.042	97.544
Bend6	1	1	1	1	6.33221	1	1	1	1	1	1	1
Bet1	1	16.5645	20.0796	13.6188	22.8666	14.6186	18.0457	14.5135	25.6124	21.1502	21.8368	22.1249
Bet1l	1	461.631	1	637.553	421.76	617.102	410.435	469.495	743.748	1	553.746	1
Bex1	1	1	1	1	1	1	30.6336	1	1	1	1	1
Bex2	1	30.8896	46.2467	3.47298	20.3268	37.4793	73.483	1	1	1	1	14.7007
Bfar	1	1	1	1	1	1	5.38032	8.28182	16.2103	1	14.2811	21.339
Bicd1	1	1	1	1	1	1	17.1137	1	1	1	1	19.3252
Bicd2	12.0045	13.4044	16.378	1	51.282	1	9.9992	16.8946	28.3102	14.0513	30.1996	16.28
Bid	1	20.6216	1	30.8807	33.7318	40.2644	18.9866	34.4033	39.6725	34.9965	40.0875	1
Bin1	11294.3	10414.1	9630.99	10111.6	11072.6	10269.2	9784.72	12664.5	11898.6	8865.77	9810.67	8694.07
Bin2	9.94654	15.3883	1	20.3409	86.5812	49.5096	5.44655	12.4392	1	86.7753	140.6	76.6679
Birc6	934.807	600.201	434.565	481.601	651.497	99.3438	132.306	1284.62	242.481	96.4594	197.213	128.229
Bles03	431.313	238.209	477.371	269.684	164.772	221.447	304.903	246.793	451.859	442.778	329.892	276.409
Blmh	5623.78	5425.01	3603.1	3529.87	4304.78	6241.62	5521	5058.07	5805.24	6385.76	6392.46	6069.67
Bloc1s1	13.0828	32.5927	1	1	27.0047	8.01513	1	13.6373	16.4906	1	15.2645	21.1275
Bloc1s2	16.2309	36.8232	1	1	59.4693	40.3837	43.7635	40.6746	56.8181	1	1	1
Bloc1s3	1	1	6.14107	1	1	1	1	1	1	1	1	1
Bloc1s4	7.14886	1	1	1	1	1	1	1	1	13.9252	1	1
Bltp1	11.8568	26.1506	32.6323	47.2719	20.6078	8.67305	31.8616	1	1	8.14398	2.22617	8.40622
Bltp2	2534.21	2117.61	2762.54	1805.14	19.1882	1915.54	2144.02	1806.07	2091.77	2751.54	1299.18	2077.11
Bltp3b	164.249	206.587	170.701	295.532	161.748	175.256	283.603	257.905	202.88	209.934	314.61	178.504
Blvra	1282.82	1155.3	969.482	1033.76	1225.97	1082.33	1130.14	1077.18	1294.54	810.163	922.781	976.248
Blvrb	751.998	1104.72	625.178	1380.56	1078.8	1811.86	546.248	810.33	710.944	1843.08	1446.18	1430.96
Bmerb1	22.1123	42.2164	47.3414	54.5713	35.0209	22.8093	48.4896	29.5234	19.7553	22.9502	399.556	25.3811
Bmp2k	1	1	1	34.259	1	1	1	1	1	1	1	1
Bmpr2	66.1224	77.231	80.2785	52.9281	44.7513	65.5195	74.7698	71.4535	64.8891	48.8312	65.4514	59.8174
Bnip1	2322.14	49.389	3182.64	18.9094	52.4408	1	29.6138	2894.91	44.9451	2966.83	69.7703	30.2262
Bnip3	23.3434	1	33.5211	63.5041	27.1591	20.8334	36.4512	82.9895	14.4819	42.7842	519.232	1
Bnip3l	13.7934	43.1928	15.1902	27.6327	24.8914	33.989	32.3667	42.3981	15.4236	24.2906	40.173	33.6807
Bod1	13.7268	21.8838	17.8434	23.6392	16.6682	1	18.1909	19.308	16.5409	14.3283	12.4084	13.8557
Bod1l	11.205	1	4.40847	33.9051	1	5.15711	1	8.88681	12.5411	1	18.0378	12.3437
Bola1	254.6	275.29	167.517	231.035	305.516	238.16	247.565	108.695	270.097	281.904	113.559	237.874
Bola2	278.831	335.439	353.238	380.029	371.886	321.497	347.427	360.64	375.316	204.93	359.7	352.058
Bola3	1	89.9025	8.82911	31.8099	1	10.9727	11.0034	10.4395	56.4777	1	1	1
Bop1	10.2976	1	1	1	7.76749	1	1	10.8924	1	5.06588	6.32091	7.58649
Borcs5	14.2184	12.1615	32.5122	9.74558	49.2721	22.1118	59.6563	28.9304	58.5188	64.0529	48.2552	41.894
Borcs6	15.036	6.66785	10.2558	1	13.8558	1	19.557	23.0842	32.3962	1	5.89073	8.19006
Borcs7	115.614	73.5063	97.2666	82.4004	88.7732	76.8807	103.959	105.013	113.434	47.5374	58.6778	66.7718
Bpgm	265.474	453.437	236.256	715.128	528.696	1288.81	140.846	171.376	87.9621	1340.49	1132.78	993.534
Bphl	1261.07	1091.24	1085.09	962.052	1312.27	1123.69	1090.06	6494.83	1243.99	5433.92	1184.29	1068.06
Bpnt1	2338.33	1858.78	2020.98	1572.23	2105.97	1792.16	2137.35	2093.56	2111.44	1379.38	1644.2	1132.08
Bpnt2	31.8444	20.7457	27.9425	1	15.0727	1	1	20.4513	18.0436	1	55.6413	1
Braf	454.96	398.181	336.61	345.35	326.911	253.682	360.388	453.239	395.093	395.571	337.362	224.325
Brap	7.01628	11.0814	13.3149	6.49013	1	9.55067	1	10.716	1	27.8937	1	1
Brca1	38.9953	16.4296	29.7722	1	1	54.885	1	1	110.793	1	1	19.0722
Brcc3	139.173	184.346	117.445	94.1435	158.443	136.517	100.425	150.203	149.204	106.572	141.98	117.804
Brd2	1	1	1	1	1	1	1	3.5453	1	1	1	1
Brd3	1	1	15.6886	1	1	1	1	1	1	1	1	1
Brd4	6.49278	1	6.72156	1	1	1	1	1	1	1	1	5.23757
Bri3bp	435.538	417.708	419.427	417.61	390.862	357.13	400.69	388.789	379.81	425.817	442.95	420.962
Brinp1	235.893	279.95	208.758	189.583	38.3749	126.027	106.312	149.984	80.7205	162.875	134.06	113.818
Brinp2	1	1	1	15.1358	1	1	1	1	1	1	1	1
Brinp3	1	1	1	1	1	1	5.51023	1	1	1	1	1
Brk1	1043.22	1147.12	994.345	1293.86	853.52	995.059	958.973	1095	897.853	936.079	1115.76	1035.26
Brox	533.921	424.343	328.409	381.584	393.362	379.532	378.5	406.562	349.941	356.947	400.347	280.419
Brsk1	846.056	1027.51	983.406	665.641	891.868	621.863	820.545	997.19	995.129	1014.99	829.619	759.724
Brsk2	741.963	854.234	754.983	647.071	579.927	500.166	817.997	840.732	698.506	674.527	428.071	656.42
Bscl2	35.4351	1	11.6966	1	19.6467	1	1	18.2332	73.151	1	7.2845	1
Bsdc1	57.3479	71.5433	75.896	43.3832	28.6067	48.2955	55.4221	116.098	36.3468	44.0422	50.0104	68.9453
Bsg	2159.15	2254.43	1719.29	2579.2	1900.6	2565.73	1662.9	2406.7	2027.85	2667.48	2572.25	2004.4
Bsn	12386.3	14966.2	10643.8	15776.7	6562.49	9147.84	11614.6	15810	9505.74	13627.5	10065.2	7456.97
Btbd17	2892.76	2247.23	2176.29	671.554	1962.47	1509.64	2071.36	1932.49	6883.69	1786.26	1912.94	1628.73
Btbd8	556.745	594.554	404.203	620.98	225.869	284.172	448.607	663	337.905	436.716	319.182	321.036
Btf3	17.4533	34.7459	50.0507	1	71.8658	33.9011	37.9165	70.751	43.7124	33.7078	48.5624	57.6802
Btf3l4	751.852	723.029	709.733	612.434	824.873	681.91	618.628	931.537	789.199	515.686	434.189	606.55
Btk	7.50261	1	1	1	1	1	1	1	1	1	1	1
Btrc	1	1	1	15.0938	1	1	8.94745	11.5522	1	17.4086	1	11.7069
Bub1b	12.2332	1	1	8.2331	12.3843	10.8886	9.07964	1	15.594	1	1	7.73454
Bub3	267.035	271.286	292.218	378.445	341.935	357.572	331.67	364.475	308.463	351.266	287.323	368.564
Bzw1	258.955	303.141	241.232	225.496	331.907	322.316	348.307	478.769	300.33	466.938	418.103	224.247
Bzw2	38.0113	79.995	39.5009	70.3612	74.8083	79.5707	63.837	55.8988	42.8663	40.1135	104.192	39.0971
C1qa	155.965	59.8109	60.3849	389.664	366.782	244.445	39.4569	155.391	87.3833	313.005	248.757	150.358
C1qb	458.564	440.871	248.916	755.009	614.684	647.169	316.305	485.273	411.966	813.289	593.945	691.13
C1qbp	1825.77	1362.42	2004.42	1847.56	1802.25	1652.79	2249.33	2031.2	1915.09	1306.82	1296.33	1784.71
C1qc	266.304	241.911	191.359	433.732	336.19	351.024	199.402	259.253	149.068	439.197	379.543	386.722
C1ql2	29.4232	50.7105	1	78.1886	26.3116	40.8281	42.2196	65.1775	38.4523	65.0251	46.3277	1
C1ql3	29.4232	50.7105	1	78.1886	26.3116	40.8281	42.2196	65.1775	38.4523	65.0251	46.3277	1
C1qtnf4	64.7417	51.9597	63.4003	56.4391	52.6011	45.3808	42.8589	39.8095	32.5095	84.6114	53.5722	93.0252
C2cd2l	685.697	855.05	985.051	1151	608.732	823.045	798.437	984.94	574.786	669.381	884.81	847.336
C2cd3	21.86	21.6518	1	43.2405	1	1	1	1	31.7912	1	1	1
C2cd4c	80.2184	136.686	265.907	111.448	50.4911	62.2589	176.935	145.5	38.0718	64.8346	38.4376	110.977
C2cd5	80.2803	91.4088	84.2763	65.9196	51.2356	57.8446	95.8582	66.057	70.8407	40.223	55.4879	56.4469
C3	1181	1266.37	700.104	6211.27	3916.45	3753.54	935.355	992.697	814.517	10597.1	9818.61	8072.12
C4b	28.8201	16.2499	1	324.284	413.733	534.287	1	10.486	1	599.492	1028.93	918.937
C4bpa	1	1	1	55.6089	30.2638	62.9462	1	1	1	97.0019	93.7781	47.4062
C5	17.2918	7.97111	1	90.7455	86.6441	134.724	1	1	5.91748	608.565	365.453	237.195
C6.1al	1	1	1	1	1	1	21.5745	37.2338	1	1	1	1
C8a	1	1	1	24.8435	18.6631	53.9253	3.21839	1	5.99181	59.0595	139.708	63.7285
C8b	1	1	1	1	15.4364	8999.09	1	9.42066	1	41.0554	71.2857	36.537
C8g	1	1	1	1	19.9793	1	1	1	1	1	37.2097	31.0125
C9	1	1	1	51.7875	1	13.0286	1	1	1	1	53.7416	33.533
C9orf72	27.6123	36.6968	37.7138	1	13.0002	10.927	48.6148	24.8349	36.2764	25.1353	17.7585	15.6836
Ca1	220.654	1044.37	213.247	1145.94	1157.21	3320.52	206.145	108.623	257.455	3810.86	3343.26	2081.6
Ca10	1	1	23.5775	18.4889	1	1	1	10.0256	8.80102	1	1	1
Ca14	341.292	191.121	292.357	91.4397	496.221	282.327	248.546	233.35	394.456	257.432	199.515	299.022
Ca2	27468.6	25395.5	22753.4	23966.4	37328.1	36320.8	21457.3	28234.2	32978.5	38409.4	34523	31418.8
Ca3	537.09	582.655	584.05	504.592	674.436	884.557	461.515	503.608	705.149	882.847	834.31	726.508
Ca4	140.276	226.217	93.3402	273.359	112.186	130.726	113.912	176.981	147.09	204.993	222.733	91.8802
Ca7	20.7908	1	1	1	1	1	1	1	1	1	13.468	1
Ca8	1	1	1	1	1	1	1	1	74.911	1	1	1
Cab39	611.285	765.681	757.621	722.591	782.352	540.092	849.318	756.378	842.034	770.493	718.466	803.088
Cab39l	69.1556	83.4925	67.64	49.9034	59.3117	119.729	40.1812	78.1838	64.3379	66.0867	119.106	55.4039
Cables2	4.65473	9.75533	1	8.74849	8.94565	10.6831	14.9601	1	11.8991	12.4916	9.2814	1
Cacna1a	321.801	437.526	275.65	449.913	258.639	261.744	278.83	537.706	398.417	318.481	320.081	260.981
Cacna1b	74.0999	214.659	135.187	306.165	65.0796	139.531	137.979	259.541	47.2699	159.778	114.62	106.071
Cacna1c	35.6185	61.5092	41.534	62.1208	1	27.7065	49.899	30.6521	1	40.9836	98.6628	68.0682
Cacna1d	1	19.5449	114.164	16.7707	19.1367	1	25.1664	1	1	1	21.5279	1
Cacna1e	178.025	297.606	140.278	696.571	79.2707	306.172	160.115	385.223	172.238	117.336	213.929	144.461
Cacna2d1	2929.61	3609.34	3368.91	3307.44	2310.09	2962.24	3826.59	3734.13	2696.27	2526.75	2667.24	3071.56
Cacna2d2	1605.46	1138.26	1473.09	801.401	1631.11	1379.6	1802.41	1317.6	883.356	1475.35	1416.1	1244.76
Cacna2d3	374.509	467.947	397.971	700	395.996	471.35	347.212	469.842	345.926	252.805	358.761	444.402
Cacna2d4	1	23.9437	1	25.2936	1	1	17.5404	22.7206	1	1	21.1845	13.6056
Cacnb1	77.6346	168.905	156.784	227.004	100.784	110.74	141.043	152.291	92.2785	147.269	141.878	81.5806
Cacnb2	1	10.921	1	27.0923	1	1	9.2518	6.47824	1	1	36.8624	14.3419
Cacnb3	153.547	105.12	67.8224	79.4883	68.8295	201.816	68.6063	150.106	19.6928	30.1394	108.19	41.6051
Cacnb4	270.845	320.394	268.319	306.301	330.96	206.723	291.348	344.627	261.848	178.05	215.744	191.641
Cacng2	208.573	164.822	253.346	169.997	142.282	90.4813	247.77	285.402	220.791	153.602	104.323	83.1979
Cacng3	178.46	328.2	77.8062	465.059	21.3739	178.144	164.686	643.36	168.644	318.557	93.0198	102.941
Cacng8	400.453	783.433	354.213	1610.79	336.779	1100.31	533.194	857.045	557.607	1214.13	1604.73	689.295
Cactin	1	1	14.2055	1	1	1	1	1	1	1	1	1
Cacybp	1458.35	1323.01	1547.54	1214.42	1421.64	1030.99	1504.77	1378.06	1567.89	976.178	1461.9	1383.1
Cad	151.48	44.8634	5818.61	73.7686	52.3344	27.9597	107.654	66.0403	77.9352	174.531	73.8143	77.573
Cadm1	1587.01	2125.35	2107.98	2751.19	1359.33	1967.7	2302.11	1731.23	1737.89	1724.43	1497.46	2151.39
Cadm2	2403.72	3331.06	2633.69	3094.36	2443.01	2670.5	2719.75	3600.59	2117.47	2834.57	2976.09	2655.31
Cadm3	9180.1	6175.83	6788.26	5522.27	4912.39	3448.09	5496.2	6291.08	6465.54	6083.38	5293.55	5431.27
Cadm4	3565.06	3151.23	3534.48	2404.96	3709.41	3167.43	3443.72	3352.66	3749.7	2951.57	3077.54	3100.66
Cadps	11378.1	11355.5	10591.9	11567.1	10011.4	11303.3	11754.3	13176	12524	11625.7	10940.4	10551.4
Cadps2	739.385	801.173	687.685	465.134	359.431	368.01	677.761	618.599	404.926	398.939	346.909	640.552
Calb1	3094.55	4281.22	4735.49	3245.14	2449.72	2535.57	4852.92	2560.26	3085.18	2105.16	2773.11	3748.08
Calb2	6878.54	5825.33	8926.55	3235.98	7892.17	4074.84	9351.07	4519.89	6424.72	3276.58	4554.98	5991.45
Calcoco1	159.802	250.485	158.389	241.492	107.45	195.346	161.474	167.881	117.811	145.33	122.6	113.96
Calm1	57957.4	59814.3	57170.7	60685.6	50414.6	57698	56119.9	64232.5	54803.2	53698	52938.8	58393.2
Calm2	57957.4	59814.3	57170.7	60685.6	50414.6	57698	56119.9	64232.5	54803.2	53698	52938.8	58393.2
Calm3	57957.4	59814.3	57170.7	60685.6	50414.6	57698	56119.9	64232.5	54803.2	53698	52938.8	58393.2
Calml3	411.126	440.887	577.074	81.9791	1	417.902	298.102	599.982	950.962	144.47	204.188	1
Calr	12642.5	12022.7	11462.5	11842.8	11479.4	10229.8	11123.8	10769.6	11908.1	10312.1	13320.8	11041
Calu	966.731	1122.88	1269.42	1099.89	1196.39	1038.27	1224.42	1038.33	1080.18	882.004	1435.35	1213.32
Camk1	207.862	268.669	311.768	203.413	334.605	119.748	372.295	271.601	275.347	61.5866	155.213	265.259
Camk1d	618.275	569.726	585.406	1035.51	532.445	757.835	584.357	595.22	634.274	714.195	912.017	631.003
Camk2a	17704.2	24306.3	14631.5	39673.7	12799.8	26861.9	17148.4	26448.4	15598.9	26503.5	28875.6	21013.3
Camk2b	6474.15	6778.07	6005.17	9068.95	5347.21	8181.98	6224.57	7086.55	5365.87	7190.78	8920.11	6813.39
Camk2d	2737.31	2864.95	2838.83	1709.34	2457.1	2280.71	3042.79	2301.3	2540.45	1898.16	2066.38	2140.83
Camk2g	2356.84	2081.05	1714.94	2023.58	1960.3	2123.23	2025.66	2775.52	2456.42	2246.55	1972.69	1967.07
Camk2n1	50.8367	64.4581	36.0637	56.9442	23.8759	34.7938	57.5943	64.0864	45.3238	30.0886	33.2953	42.0625
Camk2n2	27.5033	22.5899	20.0695	1	17.6385	1	28.1022	15.1878	24.2964	1	1	1
Camk4	1060.82	1512.79	850.236	1329.05	1512.92	832.564	912.942	1165.45	1484.57	1159.1	1028.11	890.916
Camkk1	297.851	404.295	305.377	524.108	265.353	427.534	335.748	468.86	448.333	481.068	436.983	278.008
Camkk2	373.523	467.684	184.861	469.12	192.131	257.498	256.197	539.615	295.39	335.179	359.277	292.892
Camkmt	27.6326	1	44.0821	1	1	1	1	1	25.1695	1	1	1
Camkv	4057.88	7107.75	5924.19	8325.97	2727.74	6862.42	6475.32	6111.64	3832.44	6258.14	7056.51	5074
Camlg	31.858	21.878	24.4379	32.8684	986.702	30.1914	20.677	460.618	685.531	20.8203	21.6564	928.176
Camp	1	1	1	94.4319	52.8011	226.77	1	1	1	74.1858	58.9241	115.003
Camsap1	97.8833	140.858	123.435	80.9832	59.6054	78.0559	112.262	190.244	118.389	55.478	101.855	55.5167
Camsap2	216.997	348.49	173.277	356.723	175.843	178.831	301.081	329.287	187.855	261.779	240.872	141.963
Camsap3	239.643	262.574	310.329	268.503	145.475	240.157	253.401	314.159	266.492	144.108	145.908	200.499
Camta1	1	1	1	1	1	4.19015	1	2.40361	1	1	1	8.70501
Cand1	7632.43	8058.57	8849.56	6270.86	8423.49	7067.3	8862.79	7777.98	8097.94	7329.88	7265.59	7339.11
Cand2	289.245	319.376	239.455	252.129	310.961	283.218	270.849	267.792	270.238	219.511	195.425	280.386
Canx	17248.1	12452.9	14957	13853.9	13731	13516.7	13314.2	13588.7	14756.6	12987.5	13319.6	14704.7
Cap1	5210.82	5991.4	4935.53	6650.9	5686.51	5561.23	4606.06	4601.12	5645.19	7378.69	6901.53	5914.85
Cap2	4552.48	4908.77	3712.33	5189.56	3758.99	4723.35	3888.88	5627.83	3514.86	4789.33	4215.42	3819.78
Capg	1	82.6028	1	85.5986	108.431	221.689	63.0954	1	1	131.346	66.9418	124.553
Capn1	380.147	244.851	192.341	333.665	292.437	369.866	193.064	298.836	338.638	285.67	274.402	251.824
Capn2	1913.22	1295.36	1192.09	1141.06	2247.45	1608.38	1377.54	1429.89	2051.57	1536.22	1685.77	1728.76
Capn5	240.772	293.865	245.205	362.049	189.721	281.049	420.801	238.18	221.206	361.332	369.378	274.937
Capn7	34.3389	1	20.0054	17.4989	19.9516	11.4104	14.3503	1	1	38.2113	22.2386	8.26348
Capns1	917.335	649.004	663.676	815.013	798.848	702.778	720.965	636.854	682.096	653.538	688.33	791.127
Capns2	144.068	109.627	97.4709	84.5421	138.878	121.743	106.473	114.022	135.361	116.708	114.974	113.659
Caprin1	739.206	941.808	1014.87	644.955	685.683	682.243	996.141	942.957	809.648	672.588	958.269	707.735
Capza1	1286.26	902.953	1034.65	636.854	1129.05	853.048	1047.39	991.123	990.483	708.729	915.224	781.409
Capza2	5508.66	5900.56	5566.17	7569.79	4942.35	6509.07	4401.6	5970.72	5360.48	5347.64	7164.89	5161.08
Capzb	4583.25	4543.06	3930.94	5097.48	3626.32	4334.28	4282.97	4525.84	4042.1	4296.25	4758.09	3655.82
Carhsp1	414.386	237.06	315.652	274.471	585.086	286.945	341.388	337.368	366.725	405.397	402.279	398.076
Carm1	30.2082	93.0715	26.217	70.0153	22.8334	19.9331	45.4242	69.5102	23.9087	26.3963	26.2104	26.2862
Carmil1	97.7772	26.4195	59.8511	23.4863	66.3284	14.3384	43.7657	29.04	52.2673	19.4608	34.2325	48.7365
Carmil2	371.201	415.062	369.106	349.071	298.288	204.291	279.223	371.2	365.429	288.92	314.991	285.273
Carmil3	4.97747	1	1	1	13.5311	1	10.4022	1	1	1	1	1
Carns1	7.38995	1	1	1	11.8318	1	1	1	9.84051	1	1	1
Cars1	604.124	1820.68	860.861	787.439	710.044	493.697	627.459	789.481	2745.02	652.139	542.725	1965.86
Cars2	90.986	38.141	555.527	36.0109	53.9116	41.2643	52.2436	47.7377	36.8185	44.3585	14.4503	33.9917
Cartpt	37.557	38.1011	50.6493	24.83	31.7853	25.4818	45.6564	12.2844	22.0579	1	1	44.5217
Casc3	13.7626	6.96101	9.41808	6.73639	10.9731	1	7.38315	1	1	11.3282	11.5342	1
Cask	1823.85	2065.37	2025.26	1783.38	1342.16	1692.84	2053.29	1933.21	1656.1	1567.64	1547.64	1494.89
Caskin1	3663.3	3373.9	3752.7	2192.4	2918.04	2354.61	3862.96	3867.54	3815.69	3013.25	2438.46	2592.26
Caskin2	12.8979	1	1	1	9.49332	1	1	6.75472	1	1	1	1
Casp3	1	1	1	9.60166	1	1	19.7802	1	1	19.3587	1	34.7978
Casp6	1	1	1	1	1	1	1	1	11.826	1	1	1
Cast	151.967	160.03	348.403	112.756	282.686	159.171	153.613	204.977	249.943	196.386	186.98	183.249
Castor2	85.4086	1	93.9091	72.7013	66.704	1	110.47	90.698	68.3367	32.4515	45.7129	70.6911
Cat	1154.2	1206.56	985.81	1465.2	1372.13	2184.08	1003.69	944.129	1088.02	2293.46	2127.03	1799.61
Cav1	143.258	107.491	82.408	67.167	142.927	122.052	119.861	149.405	191.543	119.574	120.821	72.5948
Cav3	1	1	1	1	1	1	10.9667	1	1	1	1	1
Cavin1	487.739	403.47	417.529	385.116	976.216	560.443	463.924	454.608	817.512	363.852	588.542	607.066
Cavin2	10.3672	1	1	1	23.6815	1	1	1	1	1	1	1
Cbarp	64.4947	93.8593	144.754	53.9623	66.3827	97.5162	103.536	57.8864	57.5732	28.3599	57.6834	77.0137
Cbl	108.611	108.28	132.325	231.661	140.155	86.4074	103.547	90.2866	97.7556	142.712	107.903	89.0546
Cblb	1	1	1	1	1	1	1	5.94909	1	1	1	6.29689
Cbll1	178.447	133.579	100.378	136.947	13.8523	118.836	103.49	181.328	82.2609	196.645	93.1986	111.843
Cbln1	20.8829	135.171	165.284	39.1328	52.9595	1	189.076	1	87.489	55.1277	85.7894	120.069
Cbln4	17.9048	1	23.1137	1	282.079	9.86387	328.656	1	1	1	1	9.53213
Cbr1	4447.57	4374.96	4527.38	3992.37	4435.84	4283.43	4926.16	4666.71	4623.92	3598.27	3930.7	4208.57
Cbr3	130.775	159.749	130.939	308.7	188.284	207.213	68.4796	171.973	142.191	177.308	158.346	145.145
Cbr4	208.576	315.681	137.083	223.598	200.326	92.4259	250.562	174.306	190.772	70.7357	207.533	94.6605
Cbs	171.792	299.795	185.875	299.111	269.666	271.118	181.601	212.836	231.85	249.31	287.577	186.414
Cbx1	57.7443	105.933	81.9611	104.504	82.5701	38.3652	115.084	80.9353	120.501	16.1446	113.667	1
Cbx3	507.981	573.998	242.681	480.764	477.784	552.228	757.901	350.072	454.441	312.724	1522.73	465.084
Cbx5	143.006	304.376	278.812	155.211	208.151	187.065	400.075	247.182	146.763	186.611	162.485	258.474
Cc2d1a	130.402	143.071	164.759	146.193	229.214	55.2013	158.272	133.182	105.76	70.7804	110.531	349.451
Cc2d1b	14.022	27.6524	14.0494	10.4651	15.118	11.277	9.40009	15.4259	1	1	17.6204	1
Ccar1	1079.79	853.941	62.9066	147.092	69.078	53.5448	96.0786	824.409	55.6611	75.0204	104.668	132.162
Ccar2	1391.88	804.921	609.642	1554.98	1139.97	1270.55	730.566	1678.95	1344.37	1427.4	602.004	1221.38
Ccdc115	30.5254	33.6109	45.3115	39.2308	34.3952	54.5767	44.5583	23.7049	23.9121	31.8992	31.3912	49.2744
Ccdc124	174.474	153.885	143.525	156.033	184.954	1	21.1647	189.398	170.457	26.2979	186.858	180.87
Ccdc127	138.105	123.731	110.18	94.5166	82.6228	58.4759	103.674	87.0214	113.57	57.9294	64.8334	58.9453
Ccdc134	6.36655	9.20893	1	1	6.77637	8.73782	7.29842	10.2491	1	1	14.5452	5.94473
Ccdc136	1455.48	1149.37	882.196	297.75	871.598	633.717	1116.07	538.637	681.955	671.976	1029.62	799.775
Ccdc167	1	1	1	1	1	1	1	4.17671	1	1	4.02922	1
Ccdc177	349.69	370.042	493.482	472.154	198.663	325.322	390.733	492.545	389.372	469.891	259.983	237.016
Ccdc184	1	1	9.8571	1	1	1	1	1	1	1	1	1
Ccdc22	339.193	293.413	405.844	336.385	174.955	166.299	355.149	219.253	171.936	124.802	175.26	115.45
Ccdc25	74.0802	14.293	58.0336	33.4978	77.1661	28.3069	83.1361	89.0182	70.9732	84.2911	49.8212	69.6041
Ccdc43	52.579	82.8488	101.95	70.1911	53.2938	47.4875	50.0468	104.624	47.3455	27.0439	40.5321	54.5008
Ccdc47	261.736	267.257	314.376	135.916	265.507	256.123	252.624	1605.06	293.583	273.54	318.999	271.391
Ccdc50	1	22.1375	21.1442	1	22.0834	1	24.7018	15.4728	19.5667	1	1	23.7825
Ccdc51	107.161	45.1444	69.8907	65.6469	61.2713	53.9858	56.512	84.6713	78.8394	6292.56	64.1913	38.7184
Ccdc6	270.447	376.376	434.465	439.927	338.141	377.66	447.171	327.149	341.884	390.423	354.13	383.315
Ccdc85a	58.8844	34.8214	40.5158	45.8354	41.9558	45.3628	42.1875	51.2686	51.3608	64.1373	70.9794	56.4279
Ccdc85c	93.4771	11.4864	15.5777	13.0913	30.4443	17.1856	10.1375	12.2654	33.488	6.64517	1	19.4913
Ccdc87	208.105	313.613	1	395.028	328.422	318.192	271.402	224.207	280.252	219.17	344.459	258.25
Ccdc88a	145.626	183.888	203.551	255.834	214.675	144.684	177.901	208.399	160.606	162.661	278.9	452.014
Ccdc88b	1	15.951	34.5532	1	1	1	1	11.5382	1	1	1	1
Ccdc88c	1.20484	1	1	1	1	1	1	1	32.3957	61.2174	483.113	1
Ccdc9	1	1	1	1	79.973	1	1	40.6599	28.8975	1	1	1
Ccdc90b	10.6374	5.8294	6.00874	1	11.9319	11.4085	6.96511	9.55379	1	10.3022	29.5187	12.0525
Ccdc91	59.5691	32.0537	46.2442	35.7594	44.0072	43.4426	45.4196	45.393	42.6044	35.6597	1	30.6734
Ccdc92	254.544	199.073	176.974	148.603	162.145	134.101	198.359	138.104	287.651	141.384	149.265	161.838
Ccdc93	184.41	291.773	183.511	68.5576	130.316	149.504	97.7337	199.723	233.7	127.913	92.5681	89.1015
Ccl21b	151.849	151.646	160.278	119.605	101.534	71.7252	139.109	147.422	122.162	80.5694	88.9855	98.2217
Ccl21c	151.849	151.646	160.278	119.605	101.534	71.7252	139.109	147.422	122.162	80.5694	88.9855	98.2217
Ccm2	1	1	1	1	10.1609	1	4.90319	1	1	1	13.2344	8.38773
Ccnb2	1	1	1	1	1	1	1	597.491	1	1	1	1
Ccnk	1	1	1	1	1	1	1	1	1	1	2.58712	1
Ccny	211.484	293.585	210.728	325.451	216.745	252.725	264.485	264.255	193.323	266.484	207.993	193.901
Ccp110	15.4684	1	1	1	9.76246	1	1	1	20.743	13.3177	13.8444	6.93859
Ccs	38.2605	45.3926	48.6807	48.6884	57.3476	66.8855	50.391	44.6885	45.4142	50.2647	63.1987	66.6129
Ccsap	36.911	152.488	16.0194	325.372	14.9568	106.637	36.0358	164.437	22.8171	102.594	107.729	29.3388
Cct2	5382.04	5473.55	5953	5313.11	5629.52	5044.79	5606.95	5105.83	5521.7	4238.31	4980.17	5261.08
Cct3	6033.14	5480.65	6769.11	6073.19	5777.78	5352.47	5573.16	5771.32	5588.8	4557.36	5836.2	6474.04
Cct4	4205.54	4065.13	4145.11	4235.93	4368.28	4137.79	4710.19	3556.81	3672.91	3338.16	4182.29	4213.08
Cct5	4692.94	4626.9	4961.76	4219.79	4859.88	4446.41	4974.45	4241.99	4622.15	3888.06	4430.21	4923.84
Cct6a	4193.93	2514.29	3564.63	4038.5	2871.32	2523.07	3189.07	3078.98	2753.72	3466.87	3815.43	4223.72
Cct6b	2743.52	1271.83	1411.41	2824.81	1376.1	1315.26	1362.28	1391.58	1336.9	2443.68	2462.48	2630.04
Cct7	4241.08	4166.41	4230.7	4004.57	4209.67	3781.88	4562	4052.18	4309.51	3255.72	3261.6	4127.94
Cct8	6219.69	6486.27	7159.36	6434.79	6399.73	5740.92	6916.87	5561.68	6598.21	5522.75	5409.08	6497.37
Ccz1	78.4029	163.231	96.1556	116.739	129.483	98.1309	108.543	78.1967	153.326	113.074	128.451	105.544
Cd14	1	1	1	1	1	1	1	1	1	1	1	4.29772
Cd151	144.678	920.786	902.327	95.407	160.466	925.709	877.067	1114.41	148.247	255.156	918.752	106.839
Cd180	1	1	1	1	16.4665	1	1	1	1	6.80662	1	14.6988
Cd200	1465.92	1351.33	1681.97	1472.96	1577.65	1546.11	2300.59	1577.22	1297.13	1262.89	1187.56	1527.38
Cd2ap	28.4316	31.1371	23.0075	1	56.2389	12.8972	24.0324	15.8917	35.1364	35.4442	23.1341	23.7308
Cd2bp2	1	1	1	11.157	13.4113	1	13.1689	1	1	27.4772	8.00013	10.3145
Cd34	1	1	1	101.473	1	1	28.5558	68.6593	1	13.6666	15.8262	1
Cd36	1	1	1	1	1	8.03165	1	1	1	1	1	1
Cd38	8.29371	1	229.189	1	25.8799	38.6695	1	1	1	3.79976	1	1
Cd44	10.2084	11.6865	1	53.5678	151.932	98.5992	29.1999	1	62.9986	126.994	95.9354	87.0643
Cd47	1598.84	1884.39	1777.08	1723.53	1576.01	1829.8	1621.19	1507.41	1173.2	1693.83	1942.41	1631.09
Cd63	11.6842	26.3083	28.4611	1	24.582	44.041	37.6669	24.0443	13.3812	1	57.3605	60.7355
Cd68	1	1	1	1	33.2069	1	1	1	1	45.6676	43.8251	47.5895
Cd81	4251.63	3378.28	3459.05	3849.54	4749.17	7421.08	3973.49	3782.3	4299.13	4000.83	4223.85	3735.54
Cd82	892.473	327.925	721.267	644.086	1353.75	899.758	752.899	794.586	1036.31	382.428	891.669	535.288
Cd9	102.024	171.394	53.9054	83.4769	154.125	221.219	155.708	116.002	131.894	195.72	101.275	148.727
Cd93	1	1	1	1	3.08617	1	1	1	1	1	1	1
Cd99l2	461.593	381.76	531.432	276.682	440.282	247.389	517.701	432.045	433.801	273.596	283.33	393.588
Cda	148.557	101.37	170.928	23.3822	161.291	75.8137	176.365	120.638	182.392	94.5497	107.681	131.707
Cdc123	32.7743	23.0198	1	17.2413	6.85338	5.35307	1	30.299	5.51145	17.3049	15.7949	12.6107
Cdc16	77.6569	72.4436	80.1552	104.617	97.1838	50.3959	97.4962	85.5977	63.4978	61.6697	48.8387	144.435
Cdc23	70.2905	46.199	30.7311	19.7184	26.2836	8.41993	42.9585	65.7339	54.7341	19.9443	7.27026	11.3672
Cdc25a	1	60.5802	1	41.8694	1	49.6549	41.8139	64.4308	1	49.9549	43.8997	42.1892
Cdc26	12.2341	57.3625	58.3516	29.9701	41.0573	49.749	48.869	34.0643	50.6002	12.5852	46.3947	60.8718
Cdc37	2190.06	1669.57	2009.33	1474.61	1566.94	1406.95	1512.82	1471.21	1668	1324.74	1417.14	1138
Cdc37l1	65.0081	19.5107	65.9671	20.4251	167.329	24.4129	39.4198	97.0597	114.854	59.2796	37.8013	93.1198
Cdc42	3045.4	3230.11	3664.01	3968.01	3132.16	3296.62	3682	3501.39	3878.79	3707.6	4373.38	4294.31
Cdc42bpa	4220.97	4302.2	444.201	5109.32	463.483	4045.4	490.914	446.529	3555.32	669.694	361.18	3828.07
Cdc42bpb	1121.79	819.734	1013.06	1163.41	957.441	714.936	1257.67	1258.01	689.292	921.574	647.749	696.135
Cdc42ep1	312.835	210.664	198.422	137.574	377.829	222.8	246.507	288.624	333.945	293.752	231.283	93.6142
Cdc42ep2	1	1	1	1	11.402	1	1	1	1	1	1	1
Cdc42ep4	228.842	299.51	228.24	286.05	236.916	240.198	250.161	263.683	278.083	232.429	266.744	283.34
Cdc42se2	134.118	132.745	122.724	123.215	119.62	101.736	92.366	132.05	121.795	101.583	154.864	101.279
Cdc5l	138.462	95.7479	82.0358	49.9077	62.5	140.175	55.2074	108.182	62.8729	56.6173	90.9326	71.3591
Cdh10	188.501	127.451	27.7965	78.4589	22.2168	67.1946	150.34	267.215	95.4325	1	69.5846	18.1638
Cdh11	140.452	151.814	223.136	471.121	94.1169	100.45	224.663	114.943	90.7226	121.673	163.481	124.304
Cdh12	1	1	1	1	1	1	1	6.37042	1	1	1	1
Cdh13	970.565	1528.53	1789.95	981.116	1158.6	1395.51	1634.54	901.646	1379.32	964.83	1015.32	1413.55
Cdh2	1167.22	1310.09	1095.72	793.242	1024.52	1164.71	1187.93	851.236	1116.97	662.704	1320.05	1315.63
Cdh20	17.0463	1	1	1	1	1	6.96428	10.2987	1	10.2592	1	1
Cdh6	1	1	33.4889	1	1	1	34.6957	35.5598	1	1	1	1
Cdh8	7.78029	10.306	1	1	1	22.2684	1	1	1	1	1	1
Cdh9	1	1	1	1	1	1	1	10.8277	1	1	1	1
Cdip1	309.853	418.963	238.991	451.147	464.797	482.471	607.302	471.571	508.303	395.697	288.962	409.141
Cdipt	825.042	1080.02	988.028	1143.83	904.884	1069.74	1174.17	680.823	584.079	1197.54	733.404	593.534
Cdk11b	1	1	1	1	44.5587	1	1	1	1	1	1	1
Cdk12	1	1	1	1	1	1	1	1	1	74.5762	1	1
Cdk14	246.112	223.694	194.998	263.004	213.439	160.345	186.611	246.802	241.431	163.535	178.199	154.964
Cdk16	6.70089	30.3419	4.59133	1	18.0618	13.0121	6.67384	8.03128	18.0542	21.2992	44.8954	18.6499
Cdk17	1	1	10.3902	1	1	1	1	57.572	1	1	9.6527	1
Cdk18	881.321	800.881	947.656	89.204	816.985	81.6227	935.785	201.067	858.006	93.3608	617.494	195.436
Cdk2ap1	1	16.4824	1	18.7503	1	24.3176	1	1	1	1	1	1
Cdk2ap2	1	16.4824	1	18.7503	1	24.3176	1	1	1	1	1	1
Cdk5	2377	2196.74	1660.4	1913.5	2082.07	1994.58	2082.44	2241.34	2161.38	2042.58	1910.37	1739.9
Cdk5rap3	60.8564	43.2327	60.7204	62.6413	57.5089	48.8534	50.8947	68.5628	65.3751	79.6581	53.1279	83.8722
Cdk9	19.0929	33.7529	14.9597	36.968	11.6417	22.5015	33.021	34.9994	19.9096	19.3745	37.4986	30.258
Cdkl5	148.519	267.855	94.2322	85.7037	28.7406	38.5063	163.448	259.6	75.4258	314.193	136.402	63.9547
Cdkn1b	166.133	180.209	163.224	137.27	189.507	120.611	177.035	168.262	84.0641	98.5906	99.1153	134.732
Cdkn2aip	97.2764	128.643	18.1139	191.658	68.2504	205.309	127.602	160.611	14.2924	87.1014	143.262	156.986
Cdr2l	12.1062	1	1	1	10.8755	1	1	1	13.4912	1	1	1
Cds1	15.7885	1	11.0244	10.4421	1	16.2752	9.38306	55.2651	18.9467	15.4446	22.9166	13.3348
Cds2	2276.5	1989.01	2750.1	2001.16	2278.15	2075.64	2110.55	2220.9	2384.05	1868.56	1561.45	2229.44
Cdv3	1093.16	1191.14	1132.89	1005.66	1115.06	740.873	1243.01	995.98	1083.72	871.407	937.759	1036.78
Cebpzos	13.2959	1	32.9408	1	15.6755	1	1	1	1	7.80165	20.7043	1
CEFIP	1	19.9167	1	1	14.3965	1	14.2724	16.632	5.81907	35.1039	6.3055	26.1211
Celf1	288.908	318.392	255.558	342.367	222.416	323.711	217.537	349.068	274.703	326.722	366.247	221.677
Celf2	544.856	846.804	440.793	824.045	286.047	566.719	603.662	833.512	413.95	673.247	617.494	439.704
Celf4	97.5692	106.066	81.9758	100.953	39.339	69.9012	111.227	121.539	91.4919	46.0179	33.4847	46.7073
Celf6	6.71262	21.2177	40.622	1	1	1	16.2542	1	1	9.18853	1	31.8526
Celsr2	21.218	18.9392	50.844	1	23.9295	21.5382	36.0154	1	23.8791	1	1	4.00645
Cend1	10709.9	11107.7	10283.7	9358.4	10179.5	9637.63	9804.05	10925.7	11446.9	10402.5	9209.39	9674.03
Cenpe	1	1	264.022	1	1	162.398	1	1	1	1	1	1
Cenpv	446.69	764.1	619.671	864.998	538.926	695.981	608.029	723.57	656.601	692.767	629.798	511.161
Cep135	1	1	1	1	16.3179	1	1	1	1	1	1	1
Cep152	1	1	1	115.165	1	1	1	1	1	1	1	1
Cep170	737.626	868.258	1020.62	876.283	864.857	773.171	1132.76	850.081	979.837	511.048	658.223	803.218
Cep170b	733.875	1380.07	1298.28	1163.95	838.522	1373.09	1747.84	1766.48	1276.18	1149.15	626.099	1080.86
Cep290	1	1	38.9761	1	17.689	1	21.3855	1	1	183.934	1	1
Cep350	1	1	1	1	1	1	1	1	1	3.2951	1	7.99409
Cep41	1	1	1	5.52354	24.2529	787.678	1	1	1	1	1	1
Cep95	27.6739	9.0279	1	47.0409	1	1	30.8095	1	1	1	1	25.3357
Cep97	8.46383	1	12.7939	9.74603	11.2342	1	1	1	12.0454	1	1	16.4279
Cept1	40.9545	35.1337	37.9101	19.0538	37.6162	10.662	60.7529	23.4194	24.3724	60.3195	54.5717	13.1425
Cerk	25.8877	7.47449	7.45267	6.17719	17.8807	11.55	8.71071	13.5161	23.3234	14.9286	11.9954	12.307
Cers1	1	7.93966	16.3923	1	1	1	8.76401	14.5957	1	1	1	7.44267
Cers2	102.42	61.3174	73.8141	81.2339	126.524	86.875	68.2277	86.1459	108.154	108.346	112.095	109.005
Cert1	83.4635	60.8946	88.2211	73.7769	2330.52	103.359	211.875	106.117	184.776	48.3225	124.779	104.022
Ces1	58.4236	70.6811	69.7638	132.868	116.356	121.227	1	61.2087	46.768	267.299	278.02	217.576
Ces1c	442.297	479.937	565.554	1243.67	827.899	981.943	261.01	484.908	351.638	2262.22	2163.41	1933.69
Ces1d	113.7	135.975	101.856	259.292	247.63	180.604	29.6038	91.3377	74.492	452.582	528.868	432.979
Ces1e	58.4236	70.6811	69.7638	132.868	116.356	121.227	1	61.2087	46.768	1	1	1
Ces1f	58.4236	70.6811	69.7638	132.868	116.356	121.227	1	61.2087	46.768	267.299	250.518	217.576
Cetn1	1	1	1	1	1	1	12.2145	1	1	1	1	1
Cetn2	259.059	356.908	517.824	452.736	284.07	222.981	377.222	312.572	322.885	185.942	244.688	272.018
Cetn3	1	1	7.88402	1	1	1	1	7.25708	1	1	5.85919	1
Cfap157	1	1	19.7923	1	15.6234	13.2861	1	1	13.1818	18.1182	1	24.172
Cfap20	36.2172	14.9291	35.6745	1	12.5752	1	50.2796	40.8109	23.0564	11.2781	1	16.8839
Cfap36	306.981	123.172	277.729	262.386	303.461	187.984	286.567	275.746	307.234	261.853	279.864	319.278
Cfap410	1	1	1	1	1	1	1	1	11.6855	1	1	1
Cfap418	329.309	367.141	345.638	234.512	301.385	238.032	321.185	319.863	304.607	156.875	238.162	241.006
Cfb	1	1	1	3.8769	1	14.8209	1	1	1	1	72.6763	29.4601
Cfd	28.9503	1	61.3863	178.57	38.1781	1	1	18.5847	1	66.6468	86.1234	25.1195
Cfdp1	134.833	213.776	161.553	165.244	139.83	105.804	210.034	164.936	179.944	138.549	154.745	154.434
Cfh	190.752	138.888	137.297	2924.36	329.125	3269.23	93.0977	152.149	120.856	759.514	1033.17	3235.25
Cfi	1	1	1	1	1	1	1	1	1	1	36.1352	19.3535
Cfl1	8607.32	10525.7	8572.48	9196.65	9173.91	9282.34	10021.4	9136.64	10449.5	8796.46	11029.7	10352.6
Cfl2	445.492	352.971	737.2	501.504	608.009	518.847	695.59	669.598	650.953	575.184	638.642	675.804
Cggbp1	1	14.0949	52.0995	11.9076	8.74101	1	1	1	1	1	13.0768	13.1309
Cgn	619.05	217.526	395.968	188.299	272.231	1	352.506	229.638	1	64.768	229.05	1
Cgnl1	7.86762	1	5.09788	1	1	1	1	1	1	4.06184	1	1
Cgref1	1	2.43792	1	1	1	1	7.54561	1	1	1	1	1
Chac2	13.9367	6.50924	1	1	1	20.4586	1	1	1	12.8701	1	14.882
Chat	98.5766	17.2972	11.1498	17.2367	39.9477	1	16.2092	24.0648	59.4307	21.962	26.4551	1
Chchd1	70.7906	39.7516	51.6225	31.607	49.8238	45.6616	44.5791	47.255	60.1212	47.0348	44.19	44.9171
Chchd2	55.215	52.0493	101.258	22.799	69.6458	91.9054	102.876	129.748	83.2086	131.533	107.068	1
Chchd3	2348.88	2130.46	1933.4	2035.7	1944.07	1823.42	2337.58	2095.89	2176.63	1903.29	1838.43	2102.73
Chchd5	5.04515	6.99028	1	1	1	10.5022	14.2429	7.25098	1	1	1	1
Chchd6	2693.76	2194.12	2030.41	1821.5	1923.51	2078.81	2191.54	2265.64	2111.04	2379.02	1701.88	2071.61
Chchd7	15.5988	1	22.1024	1	1	1	11.9549	21.2378	10.497	1	1	1
Chd4	163.045	89.2178	92.0589	187.181	152.561	155.423	148.033	136.61	137.377	112.382	193.375	158.707
Chd5	6.64042	14.5816	1	11.2338	1	1	1	17.3228	10.2633	6.92511	1	1
Chd6	18.1961	1	1	1	1	1	1	1	1	1	1	14.0698
Chdh	10.6491	1	1	1	16.6623	39.6109	1	9.4415	18.2236	20.7175	32.1335	10.9842
Cherp	1	32.94	8.77196	52.1449	10.6127	39.0392	36.6372	37.5242	34.1296	38.2813	21.5057	10.5009
Chga	262.081	320.306	376.829	301.089	407.902	424.976	365.457	168.168	344.435	248.576	354.512	472.789
Chgb	6419.29	945.491	923.23	1014.86	6660.12	894.801	820.573	663.484	711.683	934.388	981.147	1025
Chi3l1	1	1	1	1	5.83553	1	1	1	1	1	11.8321	14.5646
Chid1	254.787	214.407	218.063	239.847	226.405	212.057	231.405	265.989	252.152	219.602	228.42	226.077
Chil3	1	1	1	18.5846	43.3449	290.125	1	1	1	201.524	93.9407	38.9014
Chil4	1	1	1	1	1	43.1985	1	1	1	35.9185	1	1
Chkb	162.754	133.448	126.359	65.874	169.832	162.053	162.911	162.235	113.521	95.71	173.564	98.6488
Chl1	1336.81	1458.87	4636.32	1033.44	1155.16	1321.25	1392.63	1476.82	1054.04	967.784	1358.03	3716.58
Chm	98.5372	56.1742	94.1064	76.1244	43.9159	45.9358	45.4211	41.3504	72.3138	71.8995	113.466	79.37
Chmp1a	58.8218	58.9837	14.2948	1	67.468	79.2933	53.6826	50.8761	54.7923	1	51.1454	80.3979
Chmp1b1	43.6352	48.7336	49.9601	41.8999	50.4353	33.2456	76.0003	45.384	41.3625	29.2318	46.8075	49.0604
Chmp1b2	43.6352	54.7384	49.9601	41.8999	50.4353	33.2456	76.0003	45.384	41.3625	29.2318	46.8075	49.0604
Chmp2a	61.094	108.791	125.831	185.692	104.882	91.6925	163.28	67.0511	102.951	143.811	150.981	182.076
Chmp2b	43.6399	72.2711	42.4258	92.9253	51.9633	35.7867	44.9054	58.3724	49.6818	32.8169	71.4118	50.9334
Chmp3	119.916	319.492	49.6228	144.253	153.253	314.989	133.316	63.8378	116.583	43.1143	292.708	55.6518
Chmp4b	1458.34	1255.26	1329.85	1439.59	1273.46	1178.84	1348.31	1344.33	1338.29	1129.42	1248.07	1402.39
Chmp5	564.182	93.5603	106.156	552.299	258.035	115.991	83.7917	100.321	83.3426	1	123.727	65.0661
Chmp6	211.576	54.7613	196.493	224.052	178.647	195.609	231.415	202.802	24.1504	164.392	171.499	211.21
Chmp7	85.6149	129.98	187.316	103.881	103.421	92.4424	194.812	109.813	78.2299	94.1342	128.59	136.954
Chn1	123.911	353.208	327.006	432.492	188.607	206.023	276.674	300.121	117.432	79.4239	67.5134	80.5976
Chn2	25.1165	26.2159	18.6048	24.4056	14.0019	13.7386	24.0551	21.3953	25.0031	14.8966	19.3838	23.8945
Chordc1	1181.4	885.614	925.25	622.328	920.576	618.43	912.047	1117.24	1175.26	655.587	539.916	839.387
Chp1	1260.34	880.888	951.852	650.003	1112.21	808.673	917.394	1014.99	1196.41	624.836	1960.66	680.532
Chpt1	1	1	1	9.45546	30.1695	1	20.8947	1	23.553	1	1	1
Chrm1	39.1166	34.7079	15.3671	92.0991	21.4564	88.1565	25.2933	119.684	1	75.4137	1	39.8547
Chrm2	127.704	48.934	30.48	26.3202	103.767	54.759	100.796	130.918	71.8843	16.9365	14.7111	87.9923
Chrm4	1	1	1	27.9652	1	1	1	1	1	1	1	1
Chrna4	1	1	17.6506	1	1	1	8.63162	11.4264	14.7092	1	1	1
Chrnb2	1	1	1	1	1	5.4427	1	1	1	1	7.29723	3.90354
Chtop	142.654	147.875	99.3648	54.2604	113.181	71.0295	87.4897	147.755	125.096	169.106	91.9849	90.8753
Ciao1	42.4983	24.0107	38.4978	17.5777	1	27.4682	20.9628	20.7225	63.0012	47.9689	72.8674	1
Ciao2b	22.131	14.2427	16.3404	1	26.2094	11.6247	22.9915	10.0816	16.2228	4.04286	10.3705	12.5009
Ciapin1	913.487	813.599	927.652	709.782	897.581	574.603	909.648	834.647	831.763	729.537	786.63	732.737
Cic	1	3.72361	1	1	1	1	1	1	1	1	1	1
Cilk1	58.6579	57.5384	80.464	1	54.6283	53.2377	1	1	54.1355	106.145	1	1
Cir1	1.972	1	1	1	1	1	1	1	1	1	1	1
Cirbp	237.182	340.994	438.964	362.015	321.25	337.119	408.099	363.885	264.728	371.975	267.553	357.185
Cisd1	6409.25	5990.06	6357.9	4794.39	5307.37	4716.62	6021.64	4840.75	4994.76	4599.16	4787.5	5499.31
Cisd2	39.5077	26.1022	58.4832	38.0032	24.5813	1	52.2645	52.5473	1	19.5446	56.8334	30.4226
Cisd3	1	109.925	184.681	1	1	1	1	200.353	121.83	1	151.419	1
Cit	2470.31	1584.02	2271.15	801.581	1555.69	1119.96	2361.91	1282.36	1430.16	1093.55	1797.4	1885.63
Ckap4	3003.71	401.997	2396.68	1406.35	382.832	2337.96	422.712	2585.87	3022.1	462.419	452.53	1458.91
Ckap5	1926.92	1952.77	2279.96	1658.39	1718.74	18042	1872.09	2070.04	1908.95	13897.8	1546.06	4187.12
Ckb	135078	124667	136253	120429	143478	128425	130928	131380	153623	126694	128571	130465
Ckm	25.2022	1	1	1	1	1	1	1	1	1	299.904	1
Ckmt1	27831	22443.4	21427.1	16770.3	23371.5	24430.7	23083.4	25359.1	24151.1	21270.5	23072.9	21933.1
Ckmt2	1300.8	978.624	1165.74	854.27	975.791	605.294	1296.25	1146.76	1385.14	637.884	724.871	877.203
Clasp1	1055.25	716.311	614.862	647.742	825.077	555.866	738.648	861.031	1044.23	622.796	582.55	725.272
Clasp2	2590.18	3060.94	3444.74	2738.63	3041.92	2550.07	3271.43	3070.8	3025.34	2931.94	2814.85	2685.72
Clcc1	10.9832	6.81787	6.92113	18.6406	32.0131	4.43382	5.69351	20.3044	28.9208	19.9977	13.4318	1
Clcn2	1	2.86273	1	1	1	1	1	1	15.0978	11.342	1	1
Clcn3	1	38.05	53.8856	63.9996	41.6038	66.5925	12.2041	53.2276	9.32009	55.0912	53.1655	52.1219
Clcn4	107.397	15.7589	1	1	22.179	20.4315	23.6448	28.9145	1	1	1	21.7425
Clcn6	121.046	55.491	91.6224	41.0616	68.3049	70.3427	101.34	72.1893	50.5131	28.7359	52.4359	56.4435
Clcn7	1	1	1	1	1	1	1	1	1	1	1	39.9707
Cldn10	35.6222	35.3476	42.2064	31.1263	36.7479	34.0185	37.8515	36.7668	39.4586	1	20.0862	25.8296
Cldn11	19609.3	21208.6	24017	22130.9	27538.7	34053.7	21525.1	25044.1	27169.6	33711	27053.3	23618.8
Cldn5	1	1	20.1042	1	20.8387	18.1772	1	1	1	20.1705	1	14.1964
Cldnd1	97.7605	105.463	54.2173	38.7606	105.467	85.5464	157.692	159.427	131.661	91.5501	75.7094	37.1722
Clec16a	54.002	22.3913	56.6453	50.2352	48.6487	45.3317	37.731	91.983	43.4888	84.7506	30.6563	34.8015
Clec2l	114.326	66.4132	113.877	8.34169	101.681	17.4037	10.8573	18.6377	94.9767	12.458	58.7007	9.25242
Clgn	49.3707	1	1	1	24.5196	1	1	21.3122	26.2556	10.7971	1	1
Clic1	79	172.565	72.9681	230.509	333.914	309.593	134.897	141.704	128.391	250.19	487.859	290.511
Clic4	1928.19	1375.1	2255.64	1076.49	1856.71	1792	1526.1	2692.13	1522.3	2226.13	1972.19	1704.02
Clic6	299.804	542.157	198.86	220.536	21.3861	949.328	97.9582	228.718	77.4438	287.541	1048.29	202.478
Clint1	819.759	715.378	775.16	966.884	718.755	617.718	809.779	876.973	723.812	684.784	787.59	631.14
Clip1	967.101	1306.71	984.546	1235.91	1288.4	1157.03	1216.1	1224.34	1139.46	816.933	1032.47	811.497
Clip2	2125.97	1937.59	2005.27	1807.69	2022.49	1541.51	1909.1	2116.55	2370.5	1486.38	1670.16	1489.48
Clip3	42.1782	19.5487	29.303	46.921	36.6101	56.1775	34.5541	25.2221	29.5255	80.1429	77.0144	76.8604
Clmn	532.56	600.75	655.197	214.23	380.02	381.533	560.968	271.254	375.434	286.348	500.71	587.072
Cln8	1	1	1	1	9.55943	1	4.50865	1	1	1	1	5.05731
Clns1a	34.0712	32.9468	27.0563	20.2525	19.6487	9.79935	14.7602	24.4265	3.74187	16.6825	1	7.11718
Clpb	278.447	313.005	218.639	254.614	219.764	228.174	277.572	289.959	281.067	237.269	290.555	281.232
Clpp	1154.28	1191.02	1291.27	1036.33	1230.54	1140.46	1263.99	927.671	1333.72	914.81	791.398	1145.31
Clptm1	612.237	667.171	559.222	537.47	722.878	577.621	496.527	615.779	628.896	627.895	2365.22	684.598
Clptm1l	1	1	10.1088	22.8755	1	1	6.71504	1	1	7.7771	9.04825	1
Clpx	40.4726	84.3432	27.3397	52.0152	35.3339	23.5959	45.6428	34.2729	43.3087	34.6216	67.5556	50.8959
Clstn1	322.531	319.85	277	498.027	324.681	328.883	274.22	347.315	294.861	432.121	402.712	491.183
Clstn3	106.907	91.2612	65.8257	148.088	121.614	159.513	87.8195	77.766	112.829	208.392	245.99	212.137
Clta	6222.28	6378.37	6674.08	5592.16	4623.93	5126.08	6686.59	8042.47	7314.13	5405.51	6003.66	4797.95
Cltb	1879.07	2096.01	3491.21	2260.21	1362.63	2019.99	3492.8	3214.93	1992.79	1964.46	1959.38	1782.42
Cltc	83444.4	92461.1	85367.2	94776	76360.7	84882.9	87959.4	93264.6	84010.7	86046.4	81939.3	87513.2
Clu	2784.62	2134.47	1539.63	3616.11	3509.89	4389.91	1760.71	1993.34	1924.07	4103.38	6304.41	5495.52
Cluap1	1	1	8.1155	1	1	1	1	1	1	1	1	1
Cluh	122.831	107.172	101.457	1635.9	192.364	84.2751	155.132	161.235	177.345	137.419	88.5016	135.863
Clvs1	221.082	273.094	331.948	201.428	188.222	178.061	237.452	186.507	159.273	218.13	192.558	141.695
Clvs2	153.985	117.12	103.997	119.315	45.6531	117.666	157.505	155.626	113.208	124.409	108.953	94.5126
Clybl	287.86	322.313	287.811	280.049	248.786	299.499	422.233	268.767	310.567	268.948	303.148	302.687
Cmas	328.921	420.393	654.279	359.016	440.954	119.985	786.604	319.209	331.442	204.933	357.398	500.704
Cmbl	338.096	406.661	500.079	290.271	475.731	305.961	452.717	176.985	353.646	201.692	244.755	345.259
Cmc1	133.569	107.273	112.457	103.875	107.819	86.348	76.8506	124.549	112.251	1	83.7497	1
Cmc2	1	1	1	1	1	1	7.88136	1	1	1	1	1
Cmip	24.088	30.839	35.2613	91.1351	30.1873	39.4317	26.7251	59.4155	40.232	44.1871	1	42.5805
Cmpk1	3116.46	3008.83	3097.53	2642.62	2492.37	2613.58	2625.28	2816.95	3072.56	2407.15	2987.54	2499.96
Cmpk2	524.186	541.842	548.794	644.122	614.329	580.957	616.726	452.054	470.223	387.601	402.06	535.035
Cmtm4	178.522	111.042	198.45	106.895	86.5201	95.3107	212.809	207.174	179.917	186.255	134.082	120.999
Cmtm5	474.574	324.886	491.149	430.407	784.766	1	564.714	391.993	610.167	478.43	679.388	589.761
Cmtr1	29.7685	34.8101	44.8091	105.061	126.698	57.3657	63.4746	97.9963	41.8469	32.5117	40.1456	27.6111
Cndp1	1	1	1	1	1	1	1	1	15.3142	1	1	1
Cndp2	2320.89	5236.71	2398.49	2587.14	5236.92	4968.69	5388.19	2394.4	4624.67	2313.64	2739.76	5792.73
Cnih2	56.093	90.9809	61.5417	176.29	40.1662	132.061	54.4037	80.5937	61.0762	133.545	180.99	80.0093
Cnih4	89.5137	15.6867	48.4066	39.2152	104.259	67.0575	42.0033	60.1442	99.1244	96.0664	72.1601	90.5632
Cnksr2	416.303	581.141	151.071	1386.81	125.753	782.071	292.329	980.539	567.042	720.658	838.275	409.161
Cnksr3	26.2978	30.8517	1	33.9889	1	66.9737	1	75.9216	55.2089	50.6716	88.8574	1
Cnn1	1	1	1	1	223.82	12.719	1	1	132.28	1	109.698	1
Cnn2	1	1	1	1	5.34179	1	1	1	1	1	1	1
Cnn3	401.729	665.508	551.344	805.539	998.68	645.775	548.339	503.887	466.381	720.375	933.613	987.909
Cnnm1	7.1522	6.69446	1	1	38.2028	1	11.8551	10.6198	4.81211	1	1	1
Cnnm2	56.7465	11.0008	1	1	97.5776	28.6948	68.2124	61.9099	50.9982	8.13359	5.11173	1
Cnnm3	1	32.3267	39.5194	1	27.6302	33.3242	19.0049	21.0664	21.418	1	34.9412	23.8193
Cnnm4	1	1	1	1	17.178	1	1	3.04234	1	1	1	1
Cnot1	106.659	102.869	158.592	260.627	87.1887	199.234	187.645	177.361	133.855	175.192	190.661	71.8455
Cnot10	11.0685	1	1	1	1	1	1	10.3497	1	1	1	1
Cnot11	1	1	70.9386	1	1	302.202	1	1	1	6.60072	1	1
Cnot2	7.41269	21.8825	1	1	9.6228	1	20.4192	17.2792	11.431	1	14.2759	15.2815
Cnot3	77.3365	104.756	74.2337	125.514	36.8466	50.3162	74.638	40.1965	85.6317	61.7026	93.4872	45.8446
Cnot7	15.5398	48.4802	44.7711	37.647	52.6305	13.5478	53.1709	47.3807	50.6884	24.5879	63.6743	20.8389
Cnot9	8.01439	23.0403	16.026	1	4.25329	15.3473	26.4937	29.2728	26.0869	34.3504	1	26.0958
Cnp	93563.6	68821.1	73551.7	67618.3	110199	95372.3	69838	81474	95173.7	94550.5	93028.6	87286.3
Cnpy2	347.93	370.261	385.825	502.631	461.167	371.776	383.655	331.821	349.7	305.271	428.919	344.452
Cnpy3	137.756	121.128	107.113	259.351	95.1139	64.9452	142.545	125.786	89.7822	57.3265	89.7003	144.623
Cnpy4	34.6886	30.354	32.9015	26.6129	42.5833	21.6827	45.6181	41.0087	40.0345	35.3134	64.2296	22.351
Cnr1	396.011	380.56	326.355	469.561	425.558	389.992	345.166	542.55	400.938	503.819	334.305	382.535
Cnrip1	1457.96	2154.75	1771.48	1492.06	1363.32	1756.42	2211.49	1651.88	1373.72	1295.09	1877.23	1663.37
Cnst	1	1	1	1	10.1467	1	1	20.0301	1	11.5711	1	8.32588
Cntfr	179.751	123.685	137.008	101.063	161.091	114.528	155.178	117.118	127.241	93.5335	100.731	160.085
Cntn1	31440.1	30106.4	30376.8	29010.7	27354.2	28448.4	31153.2	32076.3	29649.4	30678.5	29605.6	25073.8
Cntn2	1496.4	954.464	1088.7	984.119	1652.61	1169.65	1247.32	1634.18	1580.44	1119.14	1002.86	1078.46
Cntn3	13.7135	60.2397	1	19.0641	17.9408	35.0325	37.1799	16.3342	15.3523	18.2719	26.1109	20.6258
Cntn4	112.322	115.088	91.9259	88.3576	81.2046	68.1504	98.3336	121.151	86.5239	85.5535	43.4941	89.2206
Cntn6	1	1	1	1	1	1	1	1	1	1	1	11.7643
Cntnap1	4497.27	3883.43	3994.54	3129.24	5237.4	4934.67	4105.91	5197.28	5978.36	4730.68	3951.2	3483.54
Cntnap2	2058.26	1512.94	1577.17	1930.5	2242.99	1919.61	1734.8	2235.11	2470.62	1657.67	1476.89	1436.51
Cntnap4	341.773	386.154	413.654	341.413	194.148	178.667	372.785	248.03	93.6289	254.765	98.0299	137.277
Cntnap5a	56.3158	52.6193	18.3544	10.0905	43.6978	26.6028	14.3398	52.2977	46.1988	1	22.0351	18.4218
Cntnap5b	22.1669	14.5356	18.3544	1	17.5562	1	14.3398	17.7214	19.9349	1	1	1
Cntnap5c	1	1	1	1	3.36078	1	1	1	4.10715	1	1	1
Coa3	231.799	140.864	160.073	67.9929	99.8822	16.9944	91.988	237.586	182.451	136.543	145.623	50.3067
Coa6	36.8881	26.9549	31.5288	1	1	4.81232	1	46.0227	28.9885	1	11.883	1
Coa7	114.131	132.638	124.546	103.411	129.176	57.8975	117.436	103.263	140.89	97.6925	107.013	107.372
Coasy	328.877	293.358	298.627	193.131	303.202	227.101	289.624	300.094	271.75	141.906	211.211	197.099
Cobl	1	1	1	1	1	1	1	3.13581	1	30.6587	1	1
Cobll1	9.19633	1	1	1	10.3069	1	5.61791	6.79571	24.3326	9.82831	19.5133	7.93419
Cog2	3.01593	2.6895	1	9.83677	7.73812	1	1	2.12334	1	1	1	1
Cog3	1	1	1	1	15.2101	1	15.3097	5.95064	18.9023	18.9739	7.58386	1
Cog4	24.5194	21.1501	22.9552	24.522	25.1403	9.86328	21.4533	35.0503	34.4144	13.1662	12.5524	7.5027
Cog5	31.2068	12.1922	6.68989	10.4067	15.4916	7.46098	14.5515	22.6126	47.594	16.4155	27.273	14.3023
Cog7	1	8.00729	24.1219	28.8942	1	7.33419	41.2082	15.6853	23.3908	1	7.74454	99.8388
Coil	20.4644	1	18.5456	1	1	7.31478	21.6577	13.3638	1	1	1	1
Col12a1	1	1	1	1	1	1	1	9.19786	1	1	1	1
Col18a1	658.915	1	18.5174	18.5814	14.938	18.5214	35.4915	30.3026	1	41.111	40.0891	21.3702
Col1a1	171.824	310.741	380.857	82.137	424.405	836.411	58.0837	130.48	510.838	243.515	479.775	334.095
Col1a2	14.3742	105.218	470.774	18.8116	155.015	515.475	7.73355	48.5608	168.281	161.11	193.843	228.152
Col24a1	1	1	1	1	1	1	13.2317	1	1	1	1	1
Col4a1	1	1	1	1	3.60392	169.359	93.3952	1	118.989	158.692	136.761	1
Col4a2	242.85	213.286	257.282	223.796	288.048	354.452	142.904	180.832	282.75	327.441	177.805	254.942
Col6a1	1	1	1	1	99.5512	37.0245	1	1	13.0721	1	1	21.5022
Col6a2	1	1	1	1	8.22603	1	1	1	1	1	1	1
Col6a6	1	1	1	1	1	29.5807	1	1	1	1	1	1
Col7a1	1	1	1	26.593	1	25.0709	1	1	1	1	1	1
Commd1	23.7129	1	27.0914	23.3442	22.5334	30.2505	16.5724	58.102	37.6866	20.3533	42.1595	29.2666
Commd10	91.1916	81.8957	86.7095	97.4498	85.4385	69.5899	62.0914	103.006	106.212	74.862	91.5341	40.2943
Commd2	5.391	1	1	1	1	1	1	1	19.1961	1	1	1
Commd3	75.9585	103.809	39.1863	47.8759	34.4081	46.3097	58.1408	58.8714	68.3749	43.4333	44.9563	44.6314
Commd4	11.6909	12.4566	10.5601	9.75712	11.8038	9.66115	20.2872	21.3311	12.1496	12.303	14.3663	12.8819
Commd5	141.035	125.73	107.328	333.663	342.841	318.165	127.878	329.06	98.4716	95.6648	95.2272	276.69
Commd6	42.5786	12.2032	22.4486	27.4901	44.8209	28.5268	50.2228	40.3257	1	22.784	10.1472	20.6014
Commd7	85.4399	84.8565	82.6425	86.9654	77.01	66.5765	85.5845	90.9476	77.195	67.4198	73.6871	88.4828
Commd8	1	11.2532	1	1	1	1	1	1	1	1	1	1
Commd9	28.3979	11.5282	11.0638	35.5129	51.2524	14.3748	25.4371	21.1808	35.7628	29.5122	29.2381	52.2633
Comt	123.184	47.8169	246.357	94.7019	199.218	140.285	72.7118	99.6923	128.947	80.781	170.081	123.902
Comtd1	295.201	186.557	246.886	170.497	201.304	158.352	315.007	194.902	305.826	224.351	169.27	150.738
Copa	1195.66	1103.27	953.412	1148.8	1277.42	1543.37	1214.25	1561.73	1199.31	1216.96	1170.03	1522.06
Copb1	1160.62	1076.92	1093.52	1213.88	3071.07	970.07	1340.75	1007.73	1188.14	1296.06	1368.88	1282.74
Copb2	1129.14	1398.7	1050.62	945.454	1130.96	928.961	1126.09	1109.4	1184.79	917.866	1027.5	1055.21
Cope	310.692	105.124	467.803	479.032	421.208	427.089	431.111	394.362	484.967	327.618	553.985	433.401
Copg1	594.675	426.559	279.808	475.293	571.572	665.741	458.692	439.218	417.472	527.006	649.13	627.255
Copg2	349.622	184.924	256.651	295.898	261.718	263.329	358.619	265.803	274.066	290.73	262.3	379.537
Coprs	19.6939	25.3628	1	17.0719	31.5038	19.2733	24.9144	1	29.9544	1	21.6066	28.198
Cops2	1879.17	1870.5	1876.74	1524.65	1847.92	1618.36	1935.22	1726.01	1655.1	1709.16	1520.08	1827.73
Cops3	1157.26	1515.9	1714.06	1125.03	1333.34	1270.42	1846.46	1494.61	1508.48	1335.71	1299.38	1270.65
Cops4	1918.36	2008.11	3643.82	4092.79	2094.76	2109.14	4094.79	1999.91	1891.25	1984.26	2422.05	2116.34
Cops5	1226.24	1327.86	1558.55	1313.89	1318.44	1246.69	1442.75	1357.47	1331.71	1146.51	1232.23	1342.48
Cops6	1283.26	1300.54	1407.65	867.799	993.493	1072.73	1504.74	1303.48	1404.14	788.21	1191.18	1041.76
Cops7a	772.13	861.563	900.938	889.534	693.662	831.048	977.047	951.632	832.933	950.222	846.731	838.49
Cops7b	70.9546	123.839	134.046	67.9427	109.86	33.0713	85.9195	60.1537	57.1134	42.6596	63.4694	77.2165
Cops8	772.181	759.018	861.08	711.233	799.084	745.654	1142.79	666.685	755.884	589.171	707.662	870.175
Copz1	129.064	179.699	166.991	215.052	260.455	115.542	229.145	260.343	227.143	120.038	244.482	254.729
Coq10b	12.1104	5.87991	11.4929	7.15449	7.39221	5.57236	8.92321	9.53185	8.94719	1	8.25398	1
Coq3	135.982	125.904	145.888	118.213	93.2631	78.5155	156.825	106.714	123.109	114.815	91.263	125.527
Coq5	321.899	122.678	126.818	106.74	116.67	110.938	107.958	129.941	90.7507	81.2211	74.9147	57.5926
Coq6	93.4721	79.3837	59.1934	66.5214	75.2967	105.343	92.3655	65.5727	59.3632	61.1241	51.7097	61.2269
Coq7	142.186	128.659	216.288	267.115	219.436	197.64	209.121	252.073	167.556	220.68	202.663	148.057
Coq8a	11.6611	10.5825	1	1	14.6882	23.914	11.5957	25.785	18.799	1	25.324	1
Coq9	1039.7	985.56	805.496	858.372	909.867	777.876	835.369	1147.06	1004.6	846.165	893.755	799.484
Coro1a	4333.38	5112.36	3286.02	6116.58	2728.32	4280.91	3839.59	4641.65	3289.55	4624.2	4544.74	3490.59
Coro1b	1829.06	1014.27	1587.24	1684.6	1562.96	1618.35	1473.35	1550.39	1647.75	1363.67	1617.62	1413.06
Coro1c	1909.53	1994.78	2162.27	2357.92	1478.84	1611.93	1887.44	2041.64	1704.04	1933.39	3321.16	1679.27
Coro2a	661.322	742.429	709.679	367.124	491.057	321.772	655.438	547.281	438.367	435.113	499.13	501.114
Coro2b	631.453	1028.78	842.906	893.831	642.7	672.166	769.859	675.489	578.382	680.713	760.434	738.754
Coro6	85.2298	40.4692	28.4274	38.5275	56.0118	39.458	28.679	83.4123	71.7811	52.9936	41.7997	33.3799
Coro7	426.082	657.381	507.84	839.521	523.254	444.861	282.574	529.886	353.583	388.151	613.109	304.519
Cotl1	1000.62	1420.42	7036.65	1233.48	1113.7	6300.09	6905.31	1087.96	1185.42	1205.99	7073.19	1279.28
Cox15	7.85844	46.1014	13.3702	2.97796	1	7.85925	37.3165	18.2226	23.4308	22.6704	41.3785	1
Cox17	116.524	99.9195	131.379	105.214	104.543	39.4217	55.5451	94.0246	123.969	58.7312	117.966	106.209
Cox19	1	13.1324	13.094	15.7809	1	1	8.57705	1	12.2866	1	1	1
Cox20	105.711	108.112	33.6824	122.575	102.704	95.4157	77.6591	98.3399	29.1318	120.354	97.116	100.819
Cox4i1	15572.8	15151.2	15763.1	15927.6	17282.9	14982.1	16342.1	14911.8	16544.5	15065.4	13542	16127.8
Cox4i2	1	1	4.0917	1	1	1	4.145	6.92062	1	1	1	1
Cox5a	17894.5	16210.4	16461.4	14954.5	17590.3	15089.2	17647.4	17636.1	18185.3	13996.7	15790.6	16370.3
Cox5b	16340.2	15369.9	15589.8	14726.7	16059.5	14741.9	16582.9	16431.4	18896.8	13770	14734.8	15809.3
Cox6a1	17582.8	13857.1	14700.5	10724.5	13967.6	12332.8	13834.3	15573.9	18102.5	11739.5	12717.8	11836.3
Cox6b1	4875.86	4776.21	4700.79	4609.3	4556.17	4246.59	4798.34	4603.26	4587.07	3944.66	4236.79	4482.84
Cox6c	2584.66	2118.69	1638.4	1584.93	2239.56	1459.13	2593.47	2230.22	1576.14	1334.91	1508	1870.92
Cox7a1	69.073	27.7559	38.9606	22.0639	76.3196	23.4499	46.1655	63.9815	74.9966	54.6375	48.5156	36.2861
Cox7a2	4438.74	4165.51	4040.53	3321.36	4565.2	3439.6	4262.84	4440.4	4053.05	3806.22	3739.78	4018.51
Cox7a2l	125.266	112.841	88.4844	75.7202	104.244	85.0638	80.6129	76.2825	150.075	61.9357	35.6139	79.7273
Cox7b	1	1	605.453	1	1	1	179.861	1	1	1	513.28	1
Cox7c	2373.01	6245.76	5832.92	2544.89	4081.38	2133.9	5211.21	3707.08	5208.55	5289.03	4983.12	4287.23
Cox8a	36.7768	1	1	310.862	270.152	228.953	173.901	1	274.746	214.015	1	266.355
Cp	223.791	128.3	95.8007	681.132	534.191	728.487	31.7277	116.531	90.2235	949.326	971.534	882.756
Cpd	11819.5	52.8555	5.16445	13308.8	5.41387	23.1678	42.0502	12835.7	5.00838	25.3656	30.3168	9.5665
Cpe	2142.45	2744.56	3121.49	2347.18	2069.02	2370.45	2545.79	1878.21	1927.49	1977.79	2629.3	2880.18
Cpeb2	27.628	1	17.8956	14.4773	19.4857	11.7304	27.4749	25.741	20.0505	16.3031	10.4072	20.7929
Cpeb3	73.5277	111.887	64.0177	203.111	194.4	68.1114	136.561	148.526	141.605	534.694	43.1944	63.4125
Cpeb4	6.26074	30.0539	18.4442	36.64	2.68007	1	1	7.36651	1	1	28.9967	1
Cplx1	5214.26	3654.37	4053.24	3577.97	4073.95	3515.35	3452.56	4896.01	5387.79	3601.57	3314	3495.87
Cplx2	3351.99	3146.28	2607.39	3696.81	2443.44	3013.99	2539.66	3287.51	1818.1	2675.69	2841.8	2499.06
Cplx3	38.7087	139.051	22.9459	101.299	10.9668	13.1213	65.2041	141.539	46.5441	23.6444	12.8736	45.5443
Cplx4	1	1	1	1	1	99.5925	1	1	1	1	1	1
Cpm	477.031	166.74	350.149	423.715	622.167	413.217	167.891	283.579	489.052	396.894	235.586	228.958
Cpn1	1	1	1	1	1	1	1	1	1	1	1	23.4852
Cpn2	1	1	1	1	12.1434	1	1	1	1	24.7782	78.9589	25.6095
Cpne1	278.767	246.367	448.898	356.672	445.824	451.923	254.623	304.479	349.923	420.236	318.023	421.855
Cpne2	39.4731	165.24	104.651	124.377	122.08	118.27	124.426	31.8021	36.1773	72.7001	107.727	147.871
Cpne3	69.6278	43.8907	46.5369	17.0292	91.3757	53.2923	55.3269	63.9716	84.0903	67.0374	231.92	29.7174
Cpne4	237.254	272.609	179.279	342.363	184.873	288.402	193.11	212.225	209.234	264.002	398.609	248.242
Cpne5	1	22.7363	33.56	78.0085	1	11.0678	32.1247	44.4516	21.6592	36.567	17.7378	18.5468
Cpne6	604.567	1448.3	557.011	2025.77	622.38	2058.87	700.219	830.528	601.286	1431.66	2278.51	1351.73
Cpne7	13.2533	133.876	30.5099	24.5629	1	81.2602	68.4944	12.6876	1	1	33.9745	97.1821
Cpne8	1	1	1	14.3741	1	9.21482	1	1	1	9.06117	1	7.47945
Cpne9	107.438	63.0238	47.5414	1	98.3901	1	51.3987	1	10.7225	26.2872	20.5948	40.0396
Cpox	103.133	111.226	93.7518	106.647	133.494	112.953	108.622	143.595	89.2218	100.585	155.139	142.528
Cpped1	50.2105	65.6794	50.2612	83.5473	46.0728	73.9503	28.566	58.5213	72.897	53.6597	58.7766	70.2249
Cpsf1	7.82735	1	1	1	1	1	1	1	4.86015	1	1	1
Cpsf3	1	1	1	1	1	1	1	8.05141	1	1	1	7.58404
Cpsf6	120.834	86.6352	20.6641	87.621	42.2302	83.5043	87.8635	99.295	97.5595	107.753	13.8484	21.5738
Cpsf7	105.298	64.3194	165.895	63.0825	39.7341	86.2842	185.998	136.691	134.958	58.7133	108.579	88.9177
Cpt1a	501.247	383.012	415.729	310.403	534.691	524.115	404.117	399.799	492.776	587.835	628.008	432.484
Cpt1c	226.571	213.84	261.218	178.175	94.4699	189.821	154.205	162.747	180.197	168.368	324.817	170.002
Cpt2	238.614	195.359	206.002	40.2878	346.404	222.643	296.177	155.517	235.734	193.717	180.042	200.337
Cptp	19.3172	13.1859	30.87	1	27.471	1	15.8313	13.3021	30.4242	1	27.102	1
Cr1l	1296.02	22.2325	10.7777	15.8031	1999.34	1	1765.38	1670.82	1	1917.59	2868.88	1
Crabp1	1	89.1235	88.1501	43.3241	55.145	16.7424	64.3793	1	1	1	1	82.1193
Cracd	122.433	138.589	210.835	19.8185	103.524	85.4636	151.869	41.4046	105.8	12.3453	41.548	88.8622
Crat	495.291	472.263	530.627	488.638	544.409	427.046	480.829	545.822	535.499	548.283	464.611	471.846
Crbn	260.639	159.676	187.171	187.955	278.518	159.749	303.507	200.737	199.947	235.815	193.714	183.962
Crebbp	1	1	1	1	1	53.5092	1	1	1	1	13.0582	1
Creg1	10.6368	1	17.8946	1	1	9.35444	1	1	1	1	16.7293	13.7397
Creld1	59.4549	86.1324	174.684	96.7351	79.6639	88.2189	102.489	125.922	91.6768	76.2025	87.0543	162.014
Creld2	1	1	1	1	1	1	12.4631	9.42051	1	1	6.67395	1
Crh	4.39343	11.9663	1	1	1	1	9.55678	4.03469	5.63986	1	1	1
Crip1	1	38.8109	5.19108	3.20512	3.88802	6.76747	4.63815	1	5.89174	1	1	1
Crip2	1855.88	2002.76	1868.56	1707.75	1485.88	1267.42	1998.32	1495.46	1051.24	763.984	1382.97	1530.61
Crk	1426.33	1258	1289.9	1321.11	1152.51	1127.5	1401.79	1386.7	1233.46	1377.22	1314.9	1133.6
Crkl	720.442	710.068	795.593	534.796	827.156	636.485	970.455	704.46	690.934	640.261	630.317	761.826
Crlf3	20.852	24.035	73.9447	71.1346	18.0333	85.8145	12.0472	15.0175	51.6441	17.5598	89.9922	16.7084
Crmp1	17256.3	20395.9	20145.5	19916.9	15413.1	17522.9	20156.8	16441.6	19027.8	17992.2	20298.9	19886.9
Crnkl1	5.13478	1	4.24885	1	1	1	1	3.20569	4.17888	1	1	4.24731
Crocc	154.612	276.848	188.954	406.75	337.791	176.844	326.228	266.98	124.795	180.066	197.624	105.07
Crocc2	71.2113	79.4267	57.4307	58.7348	1	1	11.4943	26.4484	1	87.1996	14.0704	7.04597
Crot	31.5188	1	36.2953	6206.9	38.1185	37.8134	33.6412	78.63	25.0027	18.3263	53.3026	32.2091
Crp	1	1	1	57.897	34.9751	27.119	1	1	1	41.9898	49.6924	31.1476
Crppa	76.784	73.5901	78.615	13.2362	33.0915	16.1624	53.469	18.3458	84.0544	35.1022	38.1291	60.2256
Crtac1	20.257	37.2461	23.6985	59.0673	28.2295	44.4331	21.716	38.322	30.8465	23.9701	60.0829	20.639
Crtc1	94.5378	183.748	109.623	189.673	54.5915	181.14	117.918	204.962	72.2879	137.491	172.396	66.837
Cryab	4480.25	3323.78	3792.1	3133.01	5257.28	2936.44	3403.66	3495.39	4497.06	3028.12	3206.54	3302.7
Crybb1	21.1637	19.2195	14.7468	1	1	7.75734	1	1	8.56226	1	26.987	1
Cryl1	171.456	156.491	73.7299	116.879	117.589	166.004	157.603	136.457	108.487	144.864	176.851	128.432
Crym	4373.82	5710.48	4410.18	5765.13	3958.57	5419.04	5300.05	2349.63	2619.95	4080.52	6186.36	4118.98
Cryz	1237.56	921.616	1108.97	795.09	1115.68	860.233	1093.2	1050.62	1175.69	858.265	1198.52	841.405
Cryzl1	338.774	354.73	435.837	254.353	332.532	285.091	366.532	397.691	629.834	150.364	326.553	206.756
Cryzl2	334.075	278.564	386.096	154.745	476.106	258.285	411.347	245.603	387.054	223.646	222.325	262.423
Cs	25412.1	25730.3	26080.6	22720.2	25140.9	23485.5	26876.4	24920	29640.8	23426.1	23533.3	24555
Csad	33.4064	50.5147	45.9571	15.8292	72.5135	42.6395	35.0367	45.818	51.2239	33.8076	37.2626	22.7552
Csdc2	1	1	1	1	1	1	1	1	4.88112	1	1	1
Csde1	1360.63	1175.55	1462.89	1376.42	974.674	1006.07	1116.67	1259.7	1122.68	960.164	1175.6	887.144
Cse1l	1550.5	1678.58	1689.39	1432.05	1367.63	1449.54	1711.61	1690.05	1532.74	1270.27	1592.12	1540.38
Csf1r	5.70714	1	1	28.0605	1	1	1	1	1	19.0838	12.7167	1
Csk	24.5538	124.204	69.9917	47.7976	111.829	78.6621	118.996	38.9405	137.324	20.0502	54.5036	144.757
Csmd1	1	1	1	10.1129	1	1	1	1	1	88.0319	9.47406	2.201
Csnk1a1	267.922	321.978	214.135	259.799	210.167	256.12	256.226	274.378	198.345	317.574	276.09	234.397
Csnk1d	77.4092	77.9857	76.7604	57.5701	66.0237	67.3501	106.691	38.7493	61.4253	67.0358	66.6036	11.5806
Csnk1e	33.0784	54.783	64.1706	76.3893	34.7833	31.3677	109.47	78.0045	26.9165	56.9341	80.9057	63.0285
Csnk1g1	102.021	156.527	105.398	121.592	99.9998	118.693	133.231	162.17	132.362	135.936	36.9417	122.122
Csnk1g2	148.652	151.712	90.9613	148.091	105.773	160.021	132.153	186.34	132.362	119.501	71.4416	112.841
Csnk1g3	177.311	198.433	117.036	196.078	140.374	174.66	176.15	228.414	161.515	135.936	106.847	126.7
Csnk2a1	2682.65	3143.96	2547.78	5195.97	2284.03	4327	3299.18	4408.39	3389.12	3351.98	3593.28	2386.38
Csnk2a2	646.259	767.54	737.513	840.419	471.636	648.28	824.379	833.206	550.411	620.546	512.981	609.494
Csnk2b	1357.08	1184.44	1120.86	1055.3	1023.64	976.114	1227.9	1208.69	869.304	1026.01	1180.95	1178.82
Cspg4	139.716	74.2569	85.3888	57.6957	124.137	57.5372	113.938	94.543	101.277	19.8828	82.3449	94.842
Cspg5	534.973	1075.8	735.456	924.403	498.8	672.658	826.114	1097.48	539.373	689.032	499.067	643.423
Csrnp2	1	1	1	1	1	1	1	1	1	1	1	4.03601
Csrp1	4476.03	3807.94	3901.83	3422.94	5372.46	4792.92	3898.1	4054.03	5291.32	3236.25	4065.88	4400.76
Csrp2	1	1	1	1	53.9781	1	1	1	1	1	1	1
Cst3	1277.16	974.578	885.728	1361.53	1294.99	1416.74	1014.67	1093.95	930.371	1371.47	1494.39	1483.79
Cstb	985.893	870.738	679.484	690.629	458.034	872.4	782.172	990.047	833.972	836.152	882.021	700.686
Cstf1	1	7.54089	1	28.2448	1	4.37442	1	13.5915	30.497	1	1	1
Cstf2	31.6813	44.6488	79.8149	84.9402	69.9423	78.5139	88.4392	90.7901	78.1789	85.8284	76.4593	72.9089
Cstf2t	3.82612	1	1	3.76561	1	1	1	1	4.77357	1	1	1
Cstf3	1	1	1	24.0915	1	1	1	14.8362	1	11.1841	1	1
Cstpp1	14.4336	8.57418	8.01434	3.83837	10.0951	1	1	15.4202	17.0438	1	1	1
Ctbp1	1720.88	1991.4	2115.81	1778.22	1571.31	1662.58	2116.1	2033.09	1780.4	1945.24	1804.69	1651.17
Ctbp2	8.90646	23.2427	19.7375	51.6679	27.4663	1	66.1271	30.7703	40.4767	66.7637	36.993	34.0516
Ctbs	16.615	16.5199	19.9792	1	11.878	12.9277	15.5017	5.6232	5.87824	1	7.98666	14.7451
Ctc1	1	1	1	1	11.065	1	1	7.19422	5.03429	1	1	1
Ctdsp1	6.0874	1	1	1	1	4.104	1	1	1	1	5.15387	4.74162
Ctdspl	6.0874	1	1	1	1	4.104	1	1	1	1	5.15387	4.74162
Ctif	1	9.10819	53.7539	18.2867	1	20.393	74.8784	17.7106	34.6799	17.8724	55.6637	54.4417
Ctnna1	495.042	518.656	515.739	427.377	443.597	326.011	463.395	442.294	453.752	459.006	529.431	466.199
Ctnna2	2384.4	3385.48	3442.96	3067.13	2107.2	2824.83	3091.24	3035.67	2451.19	2833.86	3117.82	2758.15
Ctnna3	5.42456	1	1	1	14.8465	17.567	1	1	24.2243	1	1	1
Ctnnb1	4398.17	5010.81	4567.01	4010.3	3164.07	3777.97	4723.18	4083.39	3907.81	4032.72	4241.22	3712.07
Ctnnbl1	1	32.7204	25.3262	37.5833	61.4822	23.7579	23.5993	41.3732	29.4731	35.0035	33.829	37.0099
Ctnnd1	816.145	471.176	410.024	473.34	333.452	334.349	755.701	641.691	255.146	462.76	533.683	688.318
Ctnnd2	3048.6	3903.09	3084.83	10108	1787.65	1920.94	3658.43	3402.49	2350.22	2406.57	2699.86	2163.77
Ctps1	238.11	221.824	132.565	122.561	256.05	173.778	193.965	233.181	109.805	220.436	199.39	179.419
Ctps2	50.3725	57.5967	70.7389	31.6464	56.4197	39.6549	52.6766	45.5873	66.2975	38.3871	45.2403	68.5212
Ctr9	6.24518	1	1	3.68254	1	1	3.60657	1	1	1	1	1
Ctsa	156.51	136.613	111.99	112.365	131.679	225.001	86.7298	147.033	43.2154	77.3779	150.43	132.556
Ctsb	653.828	561.179	518.467	875.97	870.747	1010.31	438.847	890.729	581.144	843.37	908.019	855.481
Ctsc	1	1	1	1	1	1	1	1	1	1	10.9886	1
Ctsd	3119.31	2805.97	2989.07	3266.68	3573.61	3429.41	2824.41	3095.19	2996.38	3078.5	3690.54	3570.86
Ctsf	1	1	25.0692	10.129	24.0681	1	1	86.3185	15.11	1	1	1
Ctsl	146.952	98.746	101.511	110.794	156.133	107.543	120.303	105.177	136.23	96.4707	105.965	150.403
Ctss	7.01514	10.0284	11.9764	34.9778	55.2496	19.0971	11.867	22.2958	16.4342	67.5933	66.1992	105.006
Ctsz	1	1	1	10.813	1	1	1	1	1	32.5007	43.0207	16.7344
Cttn	4047.94	4356.69	3723.09	5098.56	3220.94	3799.32	4004.15	4470.68	3967.55	3882.24	4410.17	3505.53
Cttnbp2	444.479	580.967	209.759	10005.9	171.885	445.59	285.593	7708.67	242.571	522.17	701.539	445.716
Cttnbp2nl	1	1	1	1	1	1	1	27.4444	1	1	17.9009	28.1053
Ctu2	33.1882	30.4563	29.3315	14.6618	32.35	45.2752	40.5153	56.1519	18.8232	46.8251	25.2194	17.5193
Cuedc2	74.6108	82.0022	69.3406	56.5855	71.4466	34.4466	74.3455	95.2292	45.6016	41.916	68.9123	58.2568
Cul1	809.434	742.754	833.214	587.394	676.508	682.531	722.183	839.341	713.845	659.573	681.455	667.072
Cul2	879.737	2235.07	853.55	715.654	800.205	802.059	2529.52	2143.31	747.062	800.002	800.038	920.165
Cul3	1908.94	2030.94	2096.09	2036.65	1785.17	1714.44	2263.25	2009.07	1656.04	1799.53	1902.88	1855.07
Cul4a	143.213	222.039	280.625	272.144	179.313	161.28	249.52	263.06	200.632	168.479	220.122	201.387
Cul4b	537.077	397.813	503.118	448.261	17841.4	530.426	524.084	553.871	530.059	441.268	438.225	326.715
Cul5	775.395	882.99	916.943	1017.87	792.654	675.751	936.05	805.58	750.878	755.063	756.641	766.766
Custos	7.96969	25.7297	10.7419	30.4153	1	7.93757	22.5171	19.7644	20.489	36.7957	1	10.6015
Cuta	70.0001	55.6816	28.4305	28.9757	120.083	75.7639	82.7811	85.2329	73.5534	15.0118	14.3661	186.318
Cutc	26.9477	23.7364	23.8082	18.6091	16.7342	14.6938	30.3503	37.638	26.9484	12.0153	7.38865	10.209
Cwc15	1	1	9.97546	14.5889	1	1	7.85142	5.09458	1	1	5.57955	1
Cwc22	8.44794	1	1	1	18.0941	1	1	8.64495	1	10.2273	1	1
Cwc27	1	1	1	1	1	8.6786	1	1	6.08121	7.62386	7.40041	1
Cwf19l1	6.34372	8.31788	5.73171	5.29939	7.77999	6.65242	8.03825	12.5148	9.40316	11.4312	7.69691	5.17623
Cx3cl1	1	31.6117	4.16692	62.1318	1	1	8.85634	943.247	1	9.49968	7.3192	17.8648
Cyb561d2	1	12.8087	14.503	8.14128	1	13.8997	7.54271	16.4317	8.53474	1	7.7152	9.56449
Cyb5a	1003.6	1630.41	1065.7	1543.09	1439.67	1370.47	1059.59	1478.91	936.628	1223.28	1024.06	1429.07
Cyb5b	4316.58	4006.62	4234.64	3732.72	3025.43	4089.78	4451.56	3716.58	3258.46	3383.04	3244.65	3736.16
Cyb5d2	1	1	1	5.46697	1	1	1	1	13.1448	1	1	1
Cyb5r1	625.217	543.071	718.094	628.606	601.535	662.298	688.352	635.204	596.744	503.141	500.144	589.066
Cyb5r3	2373.73	2703.78	2749.84	2692.46	2610.69	2745.26	2579.13	2277.48	2355.51	2635.5	2385.37	2780.53
Cybc1	46.4184	13.109	16.268	178.299	140.105	80.5668	20.4314	6.46833	97.8668	39.477	37.3717	40.4978
Cybrd1	1	1	10.8432	1	1	1	1	1	9.0514	1	1	1
Cyc1	14405.8	11493	12037.8	12479.4	12640	13396.5	11243.3	13853.5	14269.5	13551	12723.5	12361.2
Cycs	8830.75	7540.45	8052.9	7984.99	7308.68	9220.9	7575.05	8617.86	10118.7	7554.74	8091.75	7252.35
Cyct	1491.32	1362.78	1382.81	1149.39	1294.01	1378.15	1465.71	1347.17	1395.21	1107.1	1298.8	1333.05
Cyfip1	734.487	738.999	618.467	1000.23	635.733	796.399	675.171	588.366	614.554	893.795	1022.77	723.482
Cyfip2	2432.69	5630.22	5264.78	4140.75	3596.71	4155.13	4824.17	3691.62	3038.91	3289.65	4820.39	2692.88
Cygb	859.198	722.861	891.443	370.929	1376	590.915	846.746	811.314	1026.86	393.636	748.201	552.608
Cyld	194.494	245.959	256.564	267.229	80.8917	199.607	130.61	193.996	112.696	164.5	340.962	214.677
Cyp20a1	50.5477	32.8834	30.6014	38.7262	75.8513	21.9545	33.2107	46.6399	58.1941	65.488	85.832	58.0608
Cyp2d11	21.6862	27.7703	33.338	37.2621	32.2319	44.5971	30.3275	26.8274	28.0749	34.5227	27.7162	27.0935
Cyp2d26	81.6372	1	1	1	42.9309	1	102.814	1	142.095	1	1	1
Cyp2s1	1	1	1	1	4.20472	1	6.65603	11.9139	1	1	1	1
Cyp46a1	199.98	325.469	290.531	255.189	114.471	228.973	252.179	333.945	204.935	409.236	358.569	292.166
Cyp4f14	1	1	1	1	1	1	1	1	1	8.66295	1	1
Cyp4x1	25.3306	12.3503	12.862	6.34211	14.3393	6.00618	16.2189	15.1272	10.2718	12.3604	8.58204	1
Cyp51a1	24.9248	61.5128	38.8708	47.7992	284.032	80.6573	76.2577	291.733	37.9417	124.195	183.895	111.824
Cyp7b1	10.455	1	1	5.93895	31.2404	6.96111	1	1	1	9.97202	27.8282	5.91534
Cyria	342.77	359.392	308.212	658.625	246.421	491.053	328.814	589.693	418.87	585.784	632.89	251.357
Cyrib	4208.85	3960.11	3763	4277.18	4120.3	4111.19	4534.1	4184.33	4001.49	3939.09	4247.72	3893.93
Cystm1	160.926	146.02	129.811	120.999	163.579	134.052	126.811	140.614	177.55	145.576	127.098	117.719
Cyth1	18.4619	18.6214	1	1	18.3826	14.7737	8.36451	20.1019	1	1	21.3387	14.1163
Cyth2	148.938	64.6285	66.6637	125.074	39.6534	34.3662	123.24	189.34	53.14	93.3266	55.9552	48.6493
Cyth3	1	113.468	1	123.332	1	90.5128	1	135.805	1	1	9.59062	1
Czib	374.513	355.414	386.529	390.363	429.435	355.928	408.228	366.251	420.273	381.076	370.44	390.979
D17h6s53e	51.9664	1	16.9786	24.0151	19.3953	34.8218	23.9186	24.4951	23.0095	25.7116	13.7256	32.7221
D1Pas1	170.051	168.642	211.4	264.379	180.048	204.56	210.523	219.09	188.167	203.624	200.636	190.128
D3Ertd751e	45.3194	23.7535	49.6864	1	1	1	26.0279	41.7678	43.8469	13.8743	1	19.8715
D6Wsu163e	91.8578	7.57102	23.5983	34.9832	50.7446	44.5798	32.6372	48.1387	73.2595	44.5087	35.5363	35.3057
D7Ertd443e	65.0588	92.394	97.5479	74.9081	1	66.936	63.3143	88.0169	85.1054	95.7167	110.883	78.5742
Daam1	170.927	148.742	111.104	105.226	132.11	309.797	118.15	116.957	191.515	222.188	123.802	825.281
Daam2	252.96	58.8311	71.9879	129.363	303.147	213.029	123.657	242.85	345.044	231.414	168.616	98.0454
Dab2	1	1	1	1	25.9275	1	1	1	1	7.40902	47.9629	36.2321
Dab2ip	130.308	188.888	130.201	89.3115	75.9415	125.087	134.251	177.009	111.536	123.731	98.3648	58.5698
Dad1	256.276	284.239	280.832	365.586	346.546	318.849	354.348	249.79	244.51	301.745	389.566	392.425
Dag1	693.586	512.152	483.589	34220.4	532.13	344.319	18485.3	613.402	732.464	573.325	488.369	566.236
Dagla	200.602	269.265	201.102	232	87.0996	219.708	203.521	236.287	146.633	217.06	358.186	191.289
Daglb	44.3725	24.8269	32.9209	30.6409	34.333	42.4114	30.5443	45.1037	41.4242	49.0611	46.3018	28.5396
Dao	1	1	1	1	1	1	1	1	16.7533	1	1	1
Dap3	129.704	156.394	131.64	166.065	161.698	110.092	144.393	226.48	128.537	132.518	192.831	179.953
Dapk1	1	1	1	11.1576	1	20.1478	1	1	1	1	24.3876	1
Dapk2	1	8.47999	1	5.85204	13.7152	11.3404	1	26.8073	11.6365	9.40951	10.7245	1
Dapk3	7.93748	114.083	1	5.85204	13.7152	11.3404	1	26.8073	21.8015	9.40951	10.7245	1
Dars1	2960.31	2599.27	2654.12	3065.9	4253.2	2377.9	3919.46	2979.47	2786.21	2910.66	3556.97	2749.55
Dars2	110.435	109.815	80.0341	73.512	59.7292	42.4579	99.4056	70.9969	79.1156	74.6016	100.561	55.9895
Dazap1	255.846	247.667	181.339	254.229	205.196	240.278	358.758	222.943	37.6404	198.458	151.996	212.14
Dbh	7.39814	1	23.6709	1	10.6837	1	1	1	8.40319	1	1	1
Dbi	9790.73	9927.72	11743.7	11237.7	12103.4	8835.28	11308.1	8593.94	11051.8	10318.5	12038.5	12892.3
Dbn1	6645.03	7186.29	5879.88	9475.63	4723.2	7187.61	6271.48	7679.49	6370.94	7173.13	8007.48	5955.35
Dbndd2	1	1	60.1858	70.98	80.5889	80.4858	57.6944	1	1	71.4257	104.957	97.9054
Dbnl	2682.07	2532.66	2346.75	3169.52	2092.95	2226.91	2814.96	2905.75	2275.55	2021.92	2115.61	2112.36
Dbt	522.438	419.734	458.584	634.875	573.628	440.748	498.783	482.916	394.783	397.272	521.079	404.08
Dcaf11	5.7486	1	1	1	1	1	1	1	1	1	19.9492	1
Dcaf13	1	33.012	20.3262	1	1	1	1	1	15.5851	65.7966	40.3075	1
Dcaf7	238.83	279.344	377.819	161.891	218.231	258.757	287.55	183.382	220.193	150.883	200.139	407.894
Dcaf8	37.307	39.0257	27.2973	46.4857	53.4079	60.2892	25.1336	57.0005	36.9549	52.1161	54.6001	31.1972
Dcakd	62.8628	75.4911	60.1984	63.2211	82.2219	70.8606	93.8005	68.0914	85.3482	55.19	82.0607	67.2998
Dcc	12.8119	35.7979	33.6988	7.94612	27.8016	20.2039	42.2845	35.8589	12.7943	24.6659	48.1279	72.7869
Dclk1	2101.1	2333.78	1893.5	4318.79	1528.89	2081.95	1772.08	2373.82	1942.91	2476.39	2506.04	1518.3
Dclk2	485.639	543.958	493.876	455.842	485.048	482.177	576.695	449.733	330.786	456.284	589.481	633.163
Dcp1a	1	1	1	10.16	1	12.4539	1	7.62244	6.61672	1	1	1
Dcps	278.694	1103.86	271.763	330.072	375.497	2076.25	1219.23	2345.49	351.245	293.846	1853.75	1783.26
Dctn1	8835.75	7680.44	7021.18	6048.39	7386.4	5842.35	7434.99	6322.82	8349.9	9963.05	7541.44	6577.28
Dctn2	5171.17	5026.09	5420.55	4681.7	5077.01	4258.39	5946.84	5057.41	4553.67	3587.01	4221.18	4883.2
Dctn3	527.03	933.274	636.766	863.887	910.266	591.681	522.737	953.362	746.219	470.55	722.442	644.149
Dctn4	1010.05	826.048	703.386	600.386	668.123	602.908	701.124	703.772	689.43	700.993	719.546	584.644
Dctn5	260.288	217.719	248.595	143.796	214.43	264.424	188.608	248.397	288.31	185.305	283.447	227.293
Dctn6	153.517	222.25	196.158	192.512	204.015	171.675	212.242	192.241	181.062	117.726	93.5145	218.064
Dcun1d1	38.3646	41.5785	79.5228	38.5816	55.5614	24.9876	76.6493	4.58097	10.0198	18.5281	70.6508	48.1656
Dcun1d2	18.9248	27.2695	43.0643	41.2446	47.4224	26.129	34.5828	29.05	40.321	30.886	24.0688	19.9895
Dcun1d4	1	1	1	1	1	1	1	1	7.72688	1	1	1
Dcxr	13.2951	1	1	16.8407	1	1	1	10.337	1	1	5.21088	1
Dda1	16.8034	35.6987	36.2761	1	10.5146	20.9819	33.1233	63.0149	1	16.0569	7.26023	22.6828
Ddah1	7062.45	7019.86	7674.31	6451.32	6331.56	5845.82	8075.95	6727.27	6373.33	5771.15	6024	6457.82
Ddah2	541.487	624.293	346.497	440.084	592.035	481.688	571.246	322.697	743.301	534.53	605.107	648.243
Ddb1	2595.37	2554.74	2417.63	2483.67	2243.14	2154.77	2688.5	2603.08	2354.46	2211.37	2301	2188.77
Ddc	327.632	186.918	628.24	333.022	355.645	204.901	406.977	306.71	254.233	182.138	112.5	515.532
Ddhd1	37.2035	45.3651	63.3443	31.3654	46.4025	38.7646	53.7058	30.2952	44.4313	39.8965	69.244	46.7982
Ddhd2	139.581	90.714	151.102	130.407	117.15	85.8204	149.962	124.777	141.417	71.1604	112.902	130.168
Ddi2	126.927	140.848	100.61	127.574	113.299	165.851	108.493	143.073	164.322	144.583	199.829	159.323
Ddn	1	1	1	3.74697	1	1	1	3.9319	1	1.65232	2.42505	1
Ddost	956.108	898.76	887.934	953.265	1004.01	979.686	1050.59	898.771	1125.5	776.582	1143.8	1064.75
Ddr1	1	1	1	1	4.17852	1	1	1	1	2.84525	6.75426	1
Ddrgk1	55.7862	40.6619	42.7005	35.5635	53.8618	37.5361	31.4228	206.516	71.0814	47.5451	48.4294	41.4024
Ddt	4357.24	3513.48	3253.53	2798.9	4113.48	3144.91	3832.04	3557.74	4212.2	2568.55	3177.06	3509.86
Ddx1	1460.38	1266.63	1366.57	1610.91	1733.66	1370.96	1757.07	2007.85	1539.17	1193.94	1225.99	1083.66
Ddx17	643.289	644.806	439.591	1058.71	598.761	527.198	587.329	752.148	787.978	564.155	566.455	666.329
Ddx18	1	1	1	5.39135	1	1	1	1	1	1	1	1
Ddx19a	305.884	215.024	319.989	428.266	432.871	390.186	364.465	262.801	358.237	400.269	448.297	390.003
Ddx20	1	1	1	1	1	1	1	1	1	1	59.6527	1
Ddx21	14.1087	8.60884	7.22468	43.6665	83.9855	28.4674	9.92797	32.9974	12.7386	112.801	46.7079	18.0826
Ddx25	1	16.248	24.6928	1	1	14.6232	30.5408	1	1	1	16.114	1
Ddx39a	1	1	1	1	1	1	1	1	1	1	10.1589	15.9362
Ddx39b	829.914	875.571	858.992	799.592	595.164	664.689	923.428	650.785	801.609	815.217	940.938	503.67
Ddx3x	183.613	180.913	211.4	289.467	180.048	220.988	227.545	263.748	216.495	215.079	200.636	199.317
Ddx3y	48.4397	46.1746	34.1314	29.887	32.2284	74.199	67.2274	42.8823	71.8868	35.4417	32.2453	30.2927
Ddx4	59.7247	1	1	1	1	1	1	1	1	1	1	1
Ddx42	183.517	112.277	1649.26	208.352	130.419	101.958	2136.88	1405.86	1487.06	122.936	113.517	120.849
Ddx46	132.224	78.9112	128.71	86.7027	87.4826	141.088	107.362	157.162	131.905	226.346	136.083	105.465
Ddx5	1408.68	1733.78	1274.4	1889.02	1373.5	1879.66	1487.39	1450.33	1384.72	1628.21	1752.21	1207.15
Ddx50	1	1294.41	1	1	1	1	3.35547	1	1	1	1	1
Ddx6	1252.46	1366.33	1268.19	1415.54	1065.99	1363.92	1248.98	1228.12	1329.38	1218.54	1281.07	1122.48
Decr1	505.104	484.944	674.194	343.483	835.821	642.109	609.121	572.684	720.043	385.698	387.007	597.199
Decr2	1	1	1	1	4.50859	1	1	7.34988	1	1	1	1
Def8	1	1	1	1	1	1	1	1	1	1	2.27539	1
Degs1	90.63	62.9103	58.8069	58.4349	65.7675	68.1309	15.9712	86.7416	1	1	31.5214	65.3831
Dek	188.54	181.667	129.849	196.025	201.738	133.94	190.306	255.498	150.272	112.867	183.53	106.769
Dennd10	115.898	118.879	73.4454	102.771	147.36	92.7246	130.018	141.263	154.345	100.923	158.389	47.4076
Dennd11	26.1015	33.9706	24.4766	45.1804	26.331	22.4286	10.425	1	29.6441	39.2559	66.6984	25.8718
Dennd1a	12.6789	14.65	1	1	1	1	355.711	12.5152	1	25.4935	45.0016	46.6402
Dennd4b	1	12.9501	10.5388	1	7.16538	17.8035	1	16.9656	1	5.22761	21.532	22.0924
Dennd4c	1	6.61235	1	1	1	1	5.18989	1	4.05922	6.58919	1	1
Dennd5a	11.7892	1	13.171	1	9.5912	142.094	13.2652	1	15.4024	297.094	16.6184	12.8446
Dennd5b	1	1	1	1	1	1	1	7.36717	1	1	1	3.48557
Denr	686.99	626.376	572.17	669.731	539.478	483.953	514.365	379.259	595.725	598.803	585.836	567.339
Depdc5	13.7167	33.2475	18.9642	14.1064	10.7924	10.5211	1	16.8915	13.944	14.8517	1	15.4618
Deptor	47.5472	1	2.72162	1	1	1	6.72736	28.6343	1	1	1	9.33132
Derl1	44.0676	65.1487	62.3625	49.3482	1	66.7065	1	39.4113	55.4122	61.398	60.8744	76.4153
Derl2	1	1	1	1	9.83993	1	1	1	1	1	11.139	1
Derpc	1	9.78921	1	1	1	1	1	1	1	12.1828	1	1
Des	9.39973	20.0206	24.6009	1	112.537	63.0755	52.9671	53.8744	40.5787	37.7204	12.9302	20.5233
Desi1	30.7751	12.6517	32.7338	28.6281	30.7819	25.4373	29.6246	27.0616	27.198	12.8646	32.7915	13.2576
Dffa	19.2096	1	1	11.6323	12.8439	1	31.415	1	1	1	1	1
Dgat1	1	1	23.3616	1	30.6108	11.5986	14.6571	27.6398	9.6121	34.2772	812.401	26.4213
Dgka	20.3093	55.9778	1	49.443	23.7211	30.9968	36.9807	36.5962	22.8762	1	30.0231	1
Dgkb	299.895	500.272	355.737	597.277	282.881	376.169	388.737	468.637	335.641	385.718	300.566	280.487
Dgkd	74.8501	19.9991	14.9192	39.036	12.953	1	13.4984	84.3305	16.1406	11.5945	25.2245	12.9171
Dgke	202.093	325.784	149.648	122.362	132.612	149.525	167.762	203.087	126.861	115.513	164.296	151.284
Dgkg	54.6511	84.5559	37.402	227.299	45.77	121.215	47.5252	103.117	38.4136	95.8759	103.985	56.0279
Dgkh	80.037	151.491	52.917	216.58	22.4423	146.793	64.0743	151.981	55.4884	138.795	213.227	129.977
Dgki	373.094	343.625	253.452	378.969	209.852	250.213	236.948	356.205	299.104	601.07	313.85	251.39
Dgkq	127.471	137.435	159.469	78.5769	132.576	110.153	162.491	150.331	739.592	95.4344	88.7456	129.496
Dgkz	281.92	269.793	226.489	567.585	146.363	322.225	180.959	358.46	249.62	388.923	366.812	181.579
Dglucy	173.966	91.7456	122.405	55.6439	208.269	42.9643	165.011	122.673	112.72	80.4813	59.7298	97.6704
Dguok	177.578	104.499	117.281	181.186	119.848	96.8595	118.822	166.832	150.879	89.72	91.9386	142.65
Dhcr7	21.085	24.1139	50.7654	1	67.3997	35.0555	33.6832	68.1827	100.113	80.7538	170.205	56.8274
Dhdh	30.3878	1	18.5166	13.0263	1	1	12.7065	1	3.61384	10.3766	1	1
Dhodh	439.643	303.052	383.224	193.007	167.013	212.992	301.148	278.199	233.468	112.655	196.787	211.04
Dhps	6.70345	1	1	1	4.88607	1	6.20003	30.3662	10.2646	1	1	1
Dhrs1	921.453	811.292	671.015	969.789	1427.63	970.36	679.895	961.1	807.74	1414.22	1182.04	1310.41
Dhrs11	18.9268	55.9829	1	92.9812	1	142.005	13.9355	1	1	146.321	112.65	106.511
Dhrs13	30.626	1	17.9867	9.63665	1	11.2977	27.2905	21.5689	39.2687	1	4.48597	3.40663
Dhrs4	344.837	249.625	123.608	247.211	303.998	299.117	238.889	262.505	218.117	184.004	259.34	266.382
Dhrs7	28.8343	26.1566	1692.5	24.2575	35.38	37.5464	28.2274	470.079	37.1054	66.786	19.3853	25.5823
Dhrs7b	158.793	126.033	124.577	153.115	158.412	178.854	131.814	145.678	131.197	133.272	203.573	193.404
Dhx15	429.062	696.748	587.834	852.702	603.47	824.953	698.063	702.035	535.091	802.24	626.571	688.607
Dhx29	470.238	4525.09	2573.24	5643.97	4432.27	9179.39	262.307	2129.38	347.532	7988.62	8013.96	7738.34
Dhx30	72.1896	95.3653	86.6005	58.2327	87.3986	138.784	71.3243	335.388	115.05	96.3207	108.859	82.5762
Dhx36	18.9068	20.1225	29.4301	61.6654	12.9443	12.5003	47.6058	18.3289	35.6171	17.2604	14.0111	37.6577
Dhx57	10.8845	9.47282	1	8.08954	7.20812	9.27014	9.54274	10.6984	9.64311	7.54654	11.2562	7.99255
Dhx8	1	1	1	23.679	1	16.0061	1	10.6161	1	1	1	23.1683
Dhx9	2042.73	2446.55	3271.58	2700.12	1964.36	2504.43	2248.26	2478.77	2005.4	2517.63	2346.27	2074.27
Diablo	61.9327	39.6383	71.6419	28.9473	64.3663	54.4569	40.2346	63.3569	59.3153	61.3379	67.4921	44.4115
Diaph1	1342.26	21.7312	1491.18	1573.19	68.7343	94.5525	37.1758	101.348	8468.96	142.277	105.68	8114.4
Diaph2	79.9089	80.3115	66.7691	84.9157	66.4893	28.5484	70.0701	69.0585	67.4793	78.1673	60.9342	54.1831
Dido1	8.30489	1	161.38	1	1	4.84146	5.52686	1	1	1	1	1
Dip2a	638.548	524.462	489.334	345.579	624.525	329.194	493.811	570.773	633.916	359.968	373.81	378.132
Dip2b	2660.34	1464.69	2526.2	1290.76	1537.06	1433.42	1738.04	2432.07	1770.03	4564.03	1595.43	1475.63
Dipk1b	1	1	1	1	10.155	22.9462	1	22.6843	1	14.6293	14.8793	1
Diras1	304.898	236.735	346.183	253.933	305.922	300.36	316.058	348.175	290.868	309.128	297.348	265.551
Diras2	1199.65	1406.11	1040.75	1301.15	841.435	1128.08	1332.84	1114.89	900.685	1339.18	1537.44	1307.92
Dis3	4.86917	1	1	1	1	1	1	1	1	7.32517	1	1
Dis3l2	202.877	356.335	136.963	985.239	215.136	160.544	302.511	565.791	217.454	170.327	503.308	487.285
Disp2	1	1	1	1	1	3.85464	1	1	1	1	1	1
Dixdc1	1	4.4077	4.88988	1	1	6.50496	3.85037	1	1	1	3.66763	1
Dkc1	146.314	140.37	131.331	132.792	118.227	81.5422	147.383	149.699	113.848	226.543	143.778	118.296
Dkk3	73.1057	133.506	42.621	193.611	31.9621	137.28	79.9422	142.991	46.0626	114.055	106.541	94.5179
Dlat	10864.5	9445.72	7809.02	8445.92	9360.32	8220.12	8578.21	10012	10086.4	10837.8	9073.47	9070.75
Dld	10432.4	10472.5	10811.8	9337.86	9518.05	9370.53	10966.5	11447	10869.1	9161.32	10277.8	9262.2
Dlg1	2026.36	2589.1	2554.29	2553.73	1873.84	1821	2516.64	2695.61	2344.65	1969.07	1851.81	1971.91
Dlg2	2304.41	2920.65	2014.17	4166.63	1878.07	3399.17	2680.84	4078.95	2609.84	2817.03	2868.47	2328.55
Dlg3	1966.26	2002.31	1369.45	2534.57	1048.81	1721.74	1562.15	1815.52	995.891	1966.44	2109.83	1422.26
Dlg4	6359.07	8508.84	6483.58	9521.44	4650.04	7157.95	6966.39	9243.16	6476.41	7919.86	7680.93	6470.79
Dlgap1	372.19	464.361	263.729	847.642	186.45	437.718	227.6	616.372	298.186	412.622	624.112	299.136
Dlgap2	58.5622	200.511	19.2398	410.156	1	108.255	39.6108	254.314	37.2492	170.302	72.656	59.1451
Dlgap3	1255.32	1584.81	611.472	765.349	256.672	735.96	1177.39	825.94	1004.18	677.657	897.786	931.052
Dlgap4	498.643	443.994	434.665	546.145	167.755	424.094	486.723	633.843	319.708	447.254	500.524	445.622
Dlst	10142.5	8281.63	7813.91	6525.34	8673.91	8373.71	8768.52	9541.02	10383	10557.5	6942.19	8114.08
Dmac1	131.878	25.1841	1	1	1	1	1	1	1	1	102.888	115.864
Dmac2l	71.2793	58.6448	157.53	47.911	128.891	24.6919	66.5271	111.597	86.331	115.814	46.3405	93.5173
Dmd	569.712	303.001	351.293	166.311	581.613	254.855	543.833	525.014	635.12	378.091	324.689	384.402
Dmtn	1822.98	2414.42	1753.11	2280.91	1470.84	1941.66	2004.92	2603.77	1712.49	1735.24	1434.91	1529.34
Dmwd	120.474	57.4388	104.545	582.857	79.7952	572.016	128.469	48.193	52.6632	125.038	68.072	59.8785
Dmxl1	229.572	17.3224	13.7769	1	1	89.9172	41.7643	22.9975	73.7429	13.9663	1	144.357
Dmxl2	10610.3	9369.04	8340.65	8700.04	8189.83	8107.33	9273.42	10907.1	8717.51	7754.85	10222.2	6930.54
Dnah12	1	1	1	1	1	23.0644	20.7495	1	1	1	1	228.154
Dnah3	1	1	1	1	1	1	366.977	1	1	1	1	1
Dnah5	1	1	1	1	1	1	1	1	1	1	1	30.9246
Dnaja1	2256.75	1962.26	1949.92	1644.32	1517.35	1340.41	1863.91	1800.21	1562.25	1432.3	1511.93	1471.96
Dnaja2	1911.55	1963.97	2683.41	2141.48	2581.94	2365.95	2067.38	1985.98	1845.93	1375.43	1899.99	2644.75
Dnaja3	508.39	454.768	405.595	470.269	390.987	263.251	495.025	513.763	375.915	384.929	371.742	303.825
Dnaja4	324.179	404.262	336.824	420.55	344.244	260.225	284.721	330.466	253.839	298.303	304.421	321.065
Dnajb1	371.134	230.741	281.889	199.016	311.574	184.75	133.476	275.066	316.945	181.714	200.218	181.728
Dnajb11	278.962	218.699	234.556	247.934	245.015	232.879	237.691	268.975	256.795	251.037	373.668	263.089
Dnajb12	43.5599	35.7897	35.2605	60.229	9.23053	17.5796	28.8178	74.4669	42.3915	72.1178	36.1751	35.2132
Dnajb14	116.424	79.2177	64.1834	255.394	37.321	64.13	63.288	70.2623	101.266	198.352	137.586	48.3554
Dnajb2	565.238	534.541	510.142	474.115	589.648	345.035	538.766	566.079	477.879	356.531	411.288	477.151
Dnajb4	449.212	472.259	338.319	442.731	240.871	1630.96	452.359	447.046	388.132	357.841	267.872	389.704
Dnajb5	1	8.03933	1	31.3895	1	1	9.83269	7.39201	1	22.5766	10.2671	9.99702
Dnajb6	296.565	466.195	173.128	529.588	184.262	319.555	238.559	455.002	269.327	217.207	226.924	275.426
Dnajb7	110.847	224.328	8.52861	218.276	29.6851	92.4936	33.6851	164.71	93.7016	22.3502	65.1431	88.7803
Dnajc10	21.5197	18.3507	42.9769	1	19.8205	15.5432	25.0927	28.8537	17.9388	1	19.3495	16.178
Dnajc11	609.015	585	683.534	796.089	482.401	421.847	694.55	792.026	616.001	540.706	649.288	689.822
Dnajc12	1	1	7.47596	1	13.2758	1	10.4737	1	12.6488	1	1	1
Dnajc15	1	30.423	1	28.3717	1	1	1	1	1	1	1	14.81
Dnajc16	26.6078	22.3962	36.001	34.1424	31.2916	14.6041	36.7171	47.2839	38.2656	44.7549	14.5088	27.9491
Dnajc19	60.4067	124.47	74.0344	78.788	32.8193	55.3727	55.0961	96.12	55.0054	37.4364	30.9313	59.2623
Dnajc2	1	6.16126	9.5928	7.16394	6.61421	1	5.97334	5.97914	1	7.05755	7.64613	5.77025
Dnajc24	1	1	10.5845	1	43.7836	1	14.064	1	1	1	1	1
Dnajc27	51.002	1	56.8926	1	1	1	1	1	1	1	31.0523	1
Dnajc28	4.2095	1	1	1	1	1	1	1	1	1	1	2.35716
Dnajc3	152.039	80.7088	116.239	83.014	153.245	104.253	128.796	129.032	135.461	108.236	148.924	139.311
Dnajc5	6167.64	6671.08	6854.96	6377.42	5342.54	5514.56	7033.18	6546.24	6199.78	5220.69	5376.01	5552.67
Dnajc6	3974.18	5384.86	3998.34	4867.72	2879.9	3078.22	4936.38	3988.92	3804.71	3335.61	4870.66	3109.75
Dnajc7	99.492	130.531	125.861	180.915	114.205	139.507	141.557	145.796	130.428	67.9108	108.475	114.166
Dnajc8	233.413	277.815	211.304	150.523	289.941	248.66	285.905	338.583	359.707	287.802	386.915	279.989
Dnajc9	47.4331	19.6227	35.8384	20.5985	54.2336	25.2639	22.6116	34.0424	27.5956	12.0349	1	13.6141
Dnal1	62.1086	23.0094	1	57.8854	32.8015	1	51.5662	1	1	1	21.162	42.7131
Dner	24.9706	12.5334	18.3864	9.87114	23.2776	11.5344	12.3065	26.5635	22.6755	17.4051	31.8567	12.562
Dnhd1	1	154.944	20.7906	1	1	1	198.117	103.666	1	1	1	60.4994
Dnm1	38087.8	38478.8	35069.1	38496.5	29441.5	36124.4	37510	42439.6	37149.5	44276	35680.1	34270.8
Dnm1l	9882.95	9256.99	10195.8	8123.28	8813.02	8230.94	10171.4	9307.25	8815.12	8084.06	8723.46	8842.52
Dnm2	404.144	295.864	331.854	253.275	643.023	487.955	427.063	345.816	386.114	515.164	456.72	612.114
Dnm3	5443.2	5281.81	5834.22	3600.16	5807.1	4137.5	6045.74	5761.86	6062.96	4908.48	4023.27	4156.99
Dnpep	923.589	904.597	870.862	686.263	1086.83	788.158	883.11	777.939	945.697	770.443	845.457	954.732
Dnph1	24.287	20.6214	21.2983	25.8378	25.7092	22.7792	17.5631	21.157	18.1751	22.5381	16.2016	22.6053
Doc2a	34.9609	37.8722	60.5248	124.156	27.8072	27.9239	115.669	119.494	49.9962	72.431	14.7978	1
Dock1	61.4472	38.9156	39.6152	57.3961	136.743	49.0829	59.0727	65.8042	84.7184	69.4374	63.4627	76.5371
Dock10	101.847	73.2228	81.6854	112.423	213.704	236.186	80.5401	111.509	45.5043	211.459	191.495	92.4313
Dock11	1	1	1	1	1	1	5.29673	1	1	1	1	1
Dock3	482.281	263.705	209.217	328.24	86.8148	164.308	409.011	586.922	392.574	227.218	251.812	140.746
Dock4	245.984	246.297	116.336	591.993	178.423	362.768	222.325	260.092	174.676	354.119	515.361	221.888
Dock5	10.2739	1	6.63141	1	17.9956	1	2.34851	13.4141	23.513	372.538	14.2409	1
Dock7	236.083	223.01	236.714	229.81	208.455	198.091	211.355	157.519	200.514	210.238	271.49	196.251
Dock9	529.935	344.86	418.558	436.323	711.745	754.786	366.029	708.36	601.167	570.089	528.776	371.464
Dok6	1	1	1	1	6.17265	1	1	1	1	1	1	1
Dok7	2.98191	1	1	1	4.36173	1	1	1	1	1	1	1
Dop1a	55.9991	1	1	1	1	1	1	1	1	1	1	1
Dop1b	1	1	1	1	4.57241	1	1	1	1	18.8735	1	1
Dpcd	1	36.3235	1	1	27.6927	23.5885	1	42.0702	16.4762	1	1	1
Dpf2	1	1	1	6.39933	1	1	1	1	1	5.75504	6.40094	1
Dph1	1	1	1	6.95081	1	1	1	1	1	1	1	1
Dph5	1	1	1	1	13.768	6.45533	1	1	1	1	5.66438	1
Dph6	1	1	1	20.4141	1	1	1	1	1	1	1	1
Dpm1	142.217	98.0376	211.628	132.116	219.273	157.894	207.362	195.286	207.321	417.323	162.485	189.092
Dpm3	1	35.5479	40.5507	1	1	1	34.6215	1	34.3155	1	1	47.7812
Dpp10	1862.09	2371.59	2266.42	1850.41	1200.71	1242.15	2294.87	2002.94	1570.14	1044.84	1032.32	1358.32
Dpp3	1258.78	804.433	834.722	949.032	939.425	843.911	884.709	1081.02	973.537	1004.62	1092.31	1015.06
Dpp6	4741.19	5973.67	6257.11	6066.12	4969.52	5627.81	6092.27	5304.27	5330.92	4742.63	5392.13	5301.28
Dpp7	56.595	35.2368	64.8087	8.30726	27.1355	48.6476	48.1063	48.238	63.79	18.7992	60.9016	35.8994
Dpp8	53.8569	41.2016	84.5023	39.972	99.732	64.5657	50.1121	95.767	39.4785	63.393	56.5231	40.5384
Dpp9	132.901	105.76	86.923	81.8979	102.32	87.7569	95.4958	97.5442	135.582	101.753	109.508	85.2292
Dpy19l1	59.3656	69.5634	29.0322	12.8537	51.1765	29.6662	30.3183	83.4803	104.757	59.5187	55.3694	40.0441
Dpy19l3	9.78026	6.5043	10.7387	6.05891	8.55062	1	11.0055	1	5.50143	1	9.0572	5.95756
Dpy30	213.135	123.608	220.505	27.6456	194.154	80.6829	231.885	1	145.55	149.261	196.631	122.801
Dpysl2	95720.5	108080	102712	106570	108254	99208.4	117614	102992	106669	93221.7	99507.7	95662.5
Dpysl3	10374.8	10470.7	10457.8	7818.51	9423.41	9570.78	11010.5	9628.75	11589.6	8235.59	11140.4	11877.4
Dpysl4	10523.9	7211.01	7856.2	7513.32	6746.14	7361.87	8085.88	7533.14	7150.92	7912.12	7055.17	9512.65
Dpysl5	10046.5	9999.78	13117.4	6743.62	8589.36	7850.51	12819.4	8107.12	10277.8	7182.07	8748.31	9923.47
Dr1	12.5583	12.1583	16.9674	29.5909	1	14.4146	18.9062	9.93658	13.9663	1	23.0312	19.4089
Drap1	1	1	16.9954	13.6351	12.5341	6.30882	1	10.4886	1	12.1125	1	1
Drg1	137.357	139.049	121.931	161.091	155.771	92.7765	105.409	170.178	137.741	147.828	183.497	149.123
Drg2	467.536	308.62	513.805	406.084	375.873	487.673	409.338	475.696	540.375	450.082	443.028	437.848
Drp2	68.8519	53.7637	45.3825	42.7635	61.4398	54.8883	63.6318	59.6294	63.3907	61.7322	62.5534	56.1932
Dsp	52.7848	1	1	1	1	1	43.1681	1	1	1	14.0716	1
Dst	2628.8	2789.4	2449.09	2421.89	3133.72	2822.27	2415.06	3256.93	2882.38	2224.85	3324.01	2006.28
Dstn	4060.76	2792.37	6085.65	1846.03	3330.54	6266.15	3547	3383.15	5404.61	2988.9	2828.93	2869.07
Dstyk	1	12.7291	1	1	1	1	1	1	1	1	1	1
Dtd1	1655.56	1735.73	2137.96	1565.18	1469.99	1529.74	1892.67	1672.4	1661.49	1298.87	1330.81	1654.48
Dtd2	78.5531	76.0212	88.8526	68.5704	86.5868	65.9089	88.3419	78.0692	84.2453	71.4129	50.054	85.1967
Dtna	438.19	727.77	603.138	734.408	1660.87	489.626	708.805	701.62	481.769	569.704	554.922	642.245
Dtnb	16.1951	12.2801	14.1436	8.38793	7.47617	8.37318	10.5469	18.0225	9.68168	6.71141	1	1
Dtnbp1	10.6768	1	1	27.827	1	1	1	15.2408	1	1	12.8772	1
Dtx3	28.1717	1	36.9727	10.5376	25.7363	34.8545	27.7505	47.6668	33.6147	60.2767	26.5971	20.9955
Dtymk	141.85	55.4444	121.466	61.0526	135.08	97.2044	204.196	54.9091	81.5496	30.2179	96.2295	1
Dus3l	1	40.9772	53.5616	18.7053	38.3732	58.9696	42.665	54.6562	66.7534	42.1058	32.3657	62.151
Dusp15	178.519	1	67.2475	17.9273	233.368	44.683	10.9339	120.568	172.584	72.7957	18.4588	79.629
Dusp22	1	17.2077	1	1	1	1	17.1899	1	1	1	1	14.3283
Dusp23	11.4188	1	1	19.6156	7.98778	8.67292	1	8.80416	1	1	1	1
Dusp3	1621.17	468.251	417.897	883.747	441.416	970.628	783.328	975.276	1390.99	394.689	1627.75	979.701
Dut	19.6516	1	1	1	1	29.5646	1	1	32.9876	1	1	35.075
Dvl1	53.0807	55.6739	44.0134	47.4699	31.9816	13.7736	41.8144	54.7354	43.3466	25.7186	61.4896	37.4984
Dync1h1	45607.4	41627.5	41534.7	40520.6	43378.4	40682.2	42681.1	44549.2	45940.6	42732.6	43689.4	41012.6
Dync1i1	2434.66	2269.67	2137.52	1698.48	2011.13	1898.3	2221.72	2306.4	2392.1	1791.96	1743.16	1862.47
Dync1i2	1839.55	1616.45	1674.27	1995.43	2054.85	1652.64	1873.97	2054.89	1917.01	1771.03	1847.59	1609.53
Dync1li1	3549.62	3577.77	3603.8	2856.73	2802.14	2946.03	3662.3	2960.43	3485.63	3258.68	3185.65	3185.1
Dync1li2	1924.15	1797.31	1696.23	1439.53	1981.14	1514.72	1642.32	1973.54	1750.86	1687.6	1603.27	1282.77
Dync2h1	20.3039	20.5214	31.024	46.9265	1	35.3508	1	32.513	1	34.5628	1	1
Dync2i2	42.4984	6.47518	6.94682	1	1	1	7.2653	1	1	1	1	6.96161
Dync2li1	30.5392	1	1	1	1	1	1	1	1	63.8731	1	5.07337
Dynll1	513.905	565.473	413.665	648.385	505.777	547.666	520.691	565.704	449.806	558.778	578.379	498.018
Dynll2	1	3.72532	1	1	1	1	1	1	1	1	1	1
Dynlrb1	851.01	1260.34	1001.17	1029.45	1126.5	1001.18	916.975	1241.28	1034.23	864.432	1281.06	1235.03
Dynlt1	31.0858	9.69929	16.9741	25.2961	38.9285	19.2089	24.2883	23.2432	16.8257	26.3322	25.9351	29.3837
Dyrk1a	6.04745	29.1807	31.6982	19.6726	8.2359	7.67768	120.974	205.621	11.7865	1	34.7596	1
Dzank1	159.63	50.9985	128.942	13.72	52.3671	26.1602	127.921	163.961	106.487	24.1721	33.7837	44.1903
Ebag9	23.3483	24.9341	26.7121	1	14.7581	25.2559	13.6069	26.4388	1	18.6222	20.3532	24.7483
Ebp	89.5271	50.8765	46.1726	55.6899	61.1253	50.4582	61.4057	48.0944	43.0367	56.0683	70.9469	10.9582
Ecel1	1	1	18.4553	1	1	1	1	1	1	314.557	1	15.0425
Ech1	166.228	160.027	151.857	105.924	188.042	98.832	127.762	161.92	113.664	125.287	129.536	175.818
Echdc1	500.659	657.333	370.83	378.204	671.829	556.746	793.556	601.592	593.62	320.837	433.399	721.052
Echdc2	1	1	7.08489	1	1	1	1	1	1	6.48021	1	1
Echs1	2240.35	2642.58	2572.61	2255.19	2365.96	2564.7	2839.28	2362.59	2478.12	2166.03	2398.38	2239.33
Eci1	1752.44	1529.89	1365.44	1130.53	1544.39	1521.78	1579.72	1623.19	1883.28	1388.95	1377.22	1260.46
Eci2	277.225	309.07	423.496	350.44	334.955	417.005	404.434	356.4	303.128	389.223	312.77	378.465
Eci3	239.159	163.096	199.571	194.852	225.041	204.733	218.69	186.862	190.243	201.124	160.676	190.449
Ecpas	343.241	324.185	366.005	276.257	298.792	277.048	315.968	248.057	246.913	227.949	182.743	277.277
Ecsit	574.491	126.942	939.01	790.55	389.701	105.359	557.409	371.616	149.236	731.071	103.71	189.706
Edc3	29.2433	21.9866	11.2029	40.063	16.601	12.5193	1	19.8565	18.283	11.0449	13.2014	14.94
Edc4	1230.02	1314.13	185.839	120.385	1110.23	1455.69	1267.91	156.236	1226.17	1152.47	1282.73	101.171
Edf1	101.602	58.9464	1	68.7798	78.6312	42.8934	89.4451	83.247	71.8111	1	59.6824	66.2394
Edil3	195.832	33.8173	36.497	50.5463	734.228	83.0656	163.956	51.6829	49.8228	220.163	110.395	98.1031
Ednrb	10.3143	16.589	15.967	1	39.7373	1	32.6862	1	15.1909	1	50.6595	37.7242
Eea1	1717.17	1776.66	2198.47	1487.04	1878.47	1169.12	1666.43	1789.24	1754.73	1251.81	1509.26	1273.69
Eef1a1	10135.7	9876.6	11057.7	13076.7	12833.3	12187.2	8896.21	8668.31	10507.7	11523.6	14737.5	13873.8
Eef1a2	8102.28	7711.52	8298.62	7916.98	7987.47	6664.1	8350.13	8245.49	8506.16	7984.21	6858.33	7636.28
Eef1akmt2	1	23.4782	25.5473	1	1	18.1333	1	15.9685	18.9028	1	21.9564	1
Eef1b	3418.12	3238.53	3556.46	3867.05	2842.2	3265.1	3630.66	3644.33	3604.65	3108.43	3437.02	3081.19
Eef1d	1924.07	1656.92	1399.3	1510.35	1438.89	1526.43	1551.48	1533.23	1425.5	1433.88	1733.46	1639.86
Eef1e1	374.715	355.012	232.637	119.49	133.675	112.868	285.397	354.811	311.252	141.276	119.122	226.148
Eef1g	5507.35	5521.36	5814.44	5806.41	5920.4	5141.6	6005.08	5965.52	5726.21	4587.86	5164.76	5869.4
Eef2	10889.8	11448	9830.26	12463.6	11664.4	10603.1	10261.9	11670	11195.6	12094.5	12857.2	11652.5
Eefsec	46.2688	65.303	77.1289	18.6774	33.4052	1	53.8749	55.0272	58.6249	25.2225	26.4631	17.2773
Eeig1	27.5607	49.7116	1	1	1	1	29.1209	33.3723	37.2112	1	1	1
Efhd1	1213.16	1260.17	1020.43	876.102	649.078	560.33	1083.73	930.745	911.911	645.15	262.699	729.343
Efhd2	5296.39	5386.01	4973.42	5119.53	3366.97	2799.78	5567.42	4853.67	4079.62	3577.13	3067.32	4217.57
Efl1	120.108	89.7937	103.978	67.009	137.427	69.4154	113.654	170.781	172.941	70.1397	68.5867	87.3008
Efnb1	8.70275	29.4892	6.21861	5.35348	1	10.8684	9.30616	21.2677	1	15.8172	38.9557	1
Efnb2	23.4351	1	1	32.8482	1	16.213	1	1	13.0775	1	1	10.7696
Efnb3	192.534	166.205	275.718	198.44	398.474	323.623	160.765	158.266	176.397	195.443	192.041	165.081
Efr3a	171.36	61.0821	320.063	254.081	54.2322	154.501	50.2531	124.831	93.0751	8287.24	96.9772	61.6381
Efr3b	635.403	591.753	575.968	528.085	486.223	492.315	598.406	587.316	438.378	511.046	499.193	417.463
Eftud2	5305.37	428.104	739.683	709.708	746.997	469.926	774.387	945.336	4735.68	478.137	358.712	790.615
Egfr	80.2298	69.2484	46.2294	97.7944	67.6425	102.504	59.1117	57.7908	65.3369	311.772	178.934	165.16
Egln1	5.35416	1	1	8.17975	3.40963	1	10.6899	1	12.8389	8.23477	14.1416	5.69238
Ehbp1	321.172	320.248	265.969	203.211	169.698	154.318	267.461	334.758	186.043	181.141	224.473	206.052
Ehd1	518.308	441.52	293.388	582.604	621.886	648.501	424.988	391.541	551.273	351.689	705.22	672.836
Ehd2	13.8579	5.33674	9.37455	4.6239	48.119	15.2362	8.1166	11.0271	22.0597	12.2838	13.698	10.4026
Ehd3	2495.29	2668.36	2619.71	2685.49	2365.94	2727.26	2578.54	3049.9	2567.14	2340.07	2549.19	2288.76
Ehd4	385.215	275.877	208.732	82.7459	377.092	201.111	362.276	184.839	215.495	225.305	369.428	303.692
Ei24	20.0349	1	5.86455	10.3327	1	1	1	1	1	1	1	7.97279
Eif1	118.11	104.332	1	129.32	93.6605	73.615	100.287	111.117	94.3145	68.5874	87.8571	107.516
Eif1a	360.804	321.151	309.125	329.435	317.386	375.352	336.005	347.928	625.992	357.196	251.831	316.859
Eif1ax	360.804	321.151	309.125	329.435	324.118	378.675	340.462	355.925	625.992	357.196	251.831	316.859
Eif2a	119.118	96.0482	57.0313	74.8577	128.944	60.56	104.944	149.781	82.0098	63.4658	148.621	73.9471
Eif2ak2	1	8.4065	1	13.6423	24.1851	16.6162	1	1	1	11.5231	9.0982	18.2976
Eif2b1	32.3514	72.7696	77.3876	31.972	24.4813	14.3344	61.8568	43.7611	36.6787	53.3199	47.0398	44.9286
Eif2b2	245.261	187.743	105.632	127.443	158.543	115.615	90.8203	219.261	150.829	204.041	254.514	5728.3
Eif2b4	148.283	142.19	146.773	51.4186	98.1713	50.725	135.691	126.575	103.964	94.0304	2334.07	68.957
Eif2b5	32.2646	28.2076	54.2739	49.3931	32.6449	37.534	72.0225	36.2997	37.4335	1	22.46	68.387
Eif2s1	825.234	823.107	861.106	674.144	851.733	533.142	784.764	759.331	840.477	799.947	657.931	972.873
Eif2s2	850.621	992.457	960.028	929.341	1018.65	997.745	879.34	777.556	882.121	978.658	1155.37	881.065
Eif2s3x	295.868	283.468	203.624	274.349	263.344	238.158	247.365	237.763	260.53	293.039	325.927	249.603
Eif2s3y	8.96514	11.4658	18.9156	16.8081	11.2708	12.4034	12.0074	9.47279	6.65279	1	1	12.5943
Eif3a	2237.39	1689.57	1740.2	1875.87	1908.11	1851.24	1801.71	1975.01	1673.02	1823.48	1978.67	1776.58
Eif3b	1245.31	1209.22	1303.64	1348.28	1265.17	1214.68	1245.52	1337.61	1064.59	1311.9	1449.13	1387.01
Eif3c	1085.32	1190.14	1006.83	1098.2	1031.78	1019.69	1103.49	1191.18	998.445	1176.37	1128.95	983.325
Eif3d	1043.4	365.552	361.448	294.049	566.784	650.371	483.251	403.959	564.477	394.47	1123.21	493.439
Eif3e	442.698	594.608	543.397	552.82	571.162	523.736	532.918	598.269	551.052	634.763	466.204	453.079
Eif3f	542.743	644.219	508.049	609.343	535.646	672.405	654.608	495.062	530.747	859.137	718.227	678.634
Eif3g	226.855	294.207	251.495	359.178	298.192	298.258	265.712	276.861	268.517	283.122	344.557	285.906
Eif3h	438.07	445.65	512.068	488.26	417.468	393.098	468.877	499.215	460.756	386.471	502.046	457.272
Eif3i	634.245	727.941	550.433	751.648	796.339	608.48	686.467	641.446	745.917	581.657	754.348	670.554
Eif3j1	525.978	550.423	382.442	592.618	639.124	543.52	707.898	596.251	599.234	519.631	916.265	479.77
Eif3j2	525.978	550.423	382.442	592.618	639.124	543.52	707.898	596.251	599.234	519.631	916.265	479.77
Eif3k	117.117	145.942	120.249	150.395	115.317	133.117	138.91	141.229	144.606	129.151	158.129	171.953
Eif3l	651.388	749.784	752.817	881.538	885.491	763.129	747.641	741.707	681.793	836.273	851.841	875.101
Eif3m	176.652	265.423	277.198	151.118	217.498	224.925	205.451	278.618	239.62	286.191	313.349	1175.21
Eif4a1	1035.07	1468.2	1190.2	1810.05	1619.17	1633.73	1259.84	1359.61	1277.56	1674.94	1870.47	1692.66
Eif4a2	2424.29	2734.26	2388.98	2834.68	2350.51	2177.04	2577.27	2450.56	2469.14	2158.62	2392.37	1920.03
Eif4a3	791.34	855.464	1297.09	1140.43	839.818	1131.66	880.602	1271.77	852.789	973.832	900.487	721.415
Eif4b	2116.67	2085.14	2670.41	2047.05	2088.75	1829.53	2336.16	2400.53	4365.7	2043.22	1866.04	1789.61
Eif4e	975.216	957.865	945.43	989.653	851.258	930.54	988.424	1004.28	850.471	5089.13	5139.58	928.026
Eif4e2	5.25524	8.77277	14.6239	10.4625	7.32143	1	10.0837	42.9945	1	4.97563	7.645	1
Eif4ebp2	165.62	131.012	147.988	134.266	116.426	105.81	121.161	148.272	135.484	109.28	115.822	99.8007
Eif4enif1	1	1	1	1	1	1	1	6.39066	1	1	1	1
Eif4g1	825.107	1949.78	945.964	1099.43	1042.5	900.831	1007.13	1023.32	878.028	1107.68	1011.27	990.478
Eif4g2	587.84	689.786	335.571	694.718	508.46	419.832	436.177	650.661	531.997	375.488	685.125	480.168
Eif4g3	707.867	1331.57	398.947	1211.39	477.897	509.677	505.851	809.64	544.41	1037.2	444.746	435.815
Eif4h	977.289	1134.8	945.017	881.285	875.107	821.407	1177.88	811.62	800.74	575.358	697.153	807.563
Eif5	756.601	765.398	674.976	976.898	964.648	995.798	685.637	878.241	765.615	898.353	1040.19	875.638
Eif5a	416.624	368.277	355.7	510.291	425.184	477.149	373.481	303.82	336.215	385.701	377.922	450.931
Eif5a2	45.0499	88.7043	115.463	65.9409	39.4705	19.1879	103.748	76.1288	62.2631	45.8563	81.3962	105.674
Eif5b	130.042	100.526	87.7773	112.089	170.376	116.316	123.265	139.654	165.021	178.579	229.53	132.401
Eif6	105.324	283.179	323.732	172.045	122.087	290.318	112.14	455.629	102.095	71.9248	210.296	289.327
Eipr1	305.592	275.487	418.842	301.12	243.16	249.821	303.076	270.361	262.949	250.972	163.819	225.609
Elac1	55.4559	57.9631	86.8583	25.8322	63.0039	53.2584	109.029	72.4181	59.3021	28.5736	30.3103	23.6618
Elac2	13.6983	1	1	1	1	1	1	1	1	1	7.28969	1
Elane	1	1	1	1	1	32.4155	1	1	1	18.9662	1	1
Elapor2	9.35683	1	1	1	1	1	1	26.9971	1	1	1	1
Elavl1	1068.95	921.668	670.285	1193.69	788.384	842.536	893.883	1094.45	935.943	667.299	768.626	1190.25
Elavl2	534.259	383.913	445.047	149.831	387.069	359.445	482.161	330.348	389.578	231.307	259.751	200.939
Elavl3	188.587	167.926	240.673	178.85	193.224	224.715	200.842	181.797	212.709	125.834	179.422	152.465
Elavl4	84.1937	87.2072	177.134	176.473	160.007	112.173	196.314	117.33	190.513	74.8246	106.892	110.631
Elfn2	177.348	222.911	183.523	183.236	87.6156	170.485	209.647	262.786	216.397	192.17	147.318	151.003
Elmo1	686.619	550.127	521.906	562.131	575.772	594.07	204.316	681.888	626.834	596.119	576.772	213.225
Elmo2	237.084	246.43	166.771	394.165	223.725	283.818	217.47	309.933	228.801	327.75	353.754	192.432
Elmod1	350.935	241.074	218.826	309.427	300.258	283.115	273.857	352.23	282.772	328.818	350.113	261.722
Elob	1098.1	1262.64	1200.32	1156.85	1157.46	913.003	1271.61	1181.13	1007.37	926.882	1213.43	1233.54
Eloc	1692.72	1788.71	1593.39	1700.27	1985.4	1581.5	1677.17	1563.53	1633.11	1467.95	1478.33	1613.04
Elovl1	1	1	1	1	1	1	1	1	1	1	15.9725	1
Elp1	364.447	640.934	531.031	468.755	482.584	411.195	492.962	431.324	468.328	450.912	400.268	540.672
Elp2	227.124	250.471	277.578	203.117	256.628	187.284	246.496	253.073	266.934	170.167	143.13	177.436
Elp3	124.673	236.383	668.16	217.833	230.205	132.498	252.593	203.378	217.337	185.724	171.635	573.644
Elp4	145.505	132.947	195.395	103.872	125.623	339.126	84.6904	97.3375	111.454	85.1636	80.8787	100.807
Elp5	11.3177	33.6839	1	8.49382	1	39.2264	12.5577	37.3107	9.25955	1	1	43.0867
Elp6	28.8265	31.8956	40.018	20.2906	17.9696	32.4612	41.6233	11.3816	20.9358	1	21.2701	21.3233
Emb	291.708	199.35	212.835	163.823	245.114	248.294	295.169	238.226	275.44	158.442	205.318	212.956
Emc1	286.182	317.115	382.728	405.112	414.905	399.675	362.445	386.687	431.199	316.355	436.652	361.88
Emc10	31.4653	37.4106	69.0536	51.0844	36.2914	76.0215	57.9469	69.3307	65.7303	65.2384	88.2727	74.7957
Emc2	250.296	245.447	249.696	180.436	263.197	203.423	257.693	263.512	215.76	167.563	214.876	365.531
Emc3	216.563	117.003	117.03	118.038	174.248	161.591	117.202	131.293	194.527	132.713	161.327	116.737
Emc4	44.3629	86.6165	125.863	71.1333	165.679	117.129	90.8621	117.812	110.136	94.9992	69.6803	64.6724
Emc6	1	1	1	1	12.765	1	1	1	1	1	8.4744	1
Emc7	368.001	266.372	290.479	286.147	365.773	270.632	223.92	297.933	303.504	341.738	349.841	207.074
Emc8	230.838	210.928	228.726	219.941	393.977	240.497	208.937	246.377	245.385	433.775	312.24	361.938
Emd	341.337	3915.17	3853.24	603.889	4125.44	4088.48	2965.84	507.007	400.192	4407.93	332.545	3753.9
Emilin1	1	1	1	1	1	1	1	1	15.9315	1	1	1
Emilin2	1	4.54062	1	1	10.356	1	1	1	1	1	1	1
Eml1	614.572	337.796	353.074	236.505	660.891	480.058	226.989	366.514	687.365	344.691	445.009	465.742
Eml2	539.169	505.098	766.517	311.279	1000.4	478.089	675.785	517.654	828.166	527.919	415.568	559.838
Eml3	1	1	14.764	1	21.7342	10.1356	17.2772	16.5603	15.1712	11.4062	1	1
Eml4	34.6986	30.582	33.1444	86.0278	57.5513	64.924	38.6997	47.7256	101.918	48.1796	106.383	69.0295
Eml5	1	1	1	1	1	1	7.75216	1	1	1	1	1
Eml6	1	1	1	1	6.06215	1	14.4928	5.56753	1	1	1	1
Enah	821.876	721.019	912.48	666.511	714.312	696.544	793.696	808.395	807.317	690.307	608.696	678.424
Enam	759.066	331.452	361.773	324.347	434.47	347.601	323.904	674.76	655.51	481.042	280.196	166.234
Endod1	1800.91	1383.34	1503.66	1225.43	2003.26	1653.69	1539.01	1698.89	2172.7	1612.07	1466.83	1553.9
Endog	136.712	95.6991	120.128	87.4675	156.153	110.969	117.076	109.626	216.781	119.687	130.225	80.1457
Endou	1	1	1	1	1	1	1	1	4.41151	1	13.8353	1
Eng	1	1	1	1	1	1	1	1	1	6.64465	1	1
Eno1	62551.8	59315	59790.8	59740.4	60311.6	55944.4	64047.7	62398.9	59685.5	51033.9	60398.6	60289
Eno2	50519.7	50720.6	47249.7	45959.7	51717.3	49988.3	51224.1	43224.5	47530.8	41357.8	45494.7	49144.2
Eno3	28.9505	1	1	1	1	1	5.1708	1	1	1	1	1
Enoph1	492.263	681.659	623.586	504.849	602.695	624.684	487.058	450.532	555.322	462.453	560.943	568.588
Enpep	27.0569	1	1	1	15.3653	1	17.6775	9.26748	16.704	10.2222	1	1
Enpp1	10.8806	1	1	1	26.6298	1	1	1	19.9793	7.12838	1	1
Enpp2	111.203	43.5542	30.2545	33.971	26.0556	140.001	27.5243	73.9007	41.7168	126.685	289.218	60.4162
Enpp4	34.6776	21.2157	11.9944	26.9312	9.93442	5.88491	1	48.0715	1	1	1	19.6217
Enpp5	21.5822	46.7447	39.6069	18.3721	25.8667	44.9642	32.9746	22.6676	354.579	17.2876	47.5954	23.123
Enpp6	1566.14	1097.13	1143.39	942.568	2425.67	1553.12	1049.25	1549.05	2162.84	1648.11	1597.09	1431.48
Ensa	2340.48	2689.64	2196.43	2868.69	1814.1	1830.42	2380.29	2669.87	1809.47	1706.93	2131.55	1971.21
Entpd2	217.925	332.049	314.009	140.99	309.854	108.474	407.821	249.683	178.302	155.338	137.426	262.674
Entpd3	1	1	1	9.29669	63.2909	1	13.3336	32.1275	1	15.1621	12.8377	9.87307
Entpd5	1	23.2654	24.3909	10.8948	33.8236	25.382	17.5551	19.4378	24.582	23.4241	15.6498	18.3578
Entpd6	13.9567	1	19.9247	1	12.2912	1	21.2627	11.3315	10.683	7.72544	1	18.8529
Entpd7	25.1162	29.5351	28.1995	25.2233	24.8859	25.4599	28.8147	26.5684	25.7359	23.8111	23.11	25.6957
Entrep2	7.38592	7.61521	1	1	1	3.25691	4.53315	8.21066	3.41162	1	6.77206	2.40372
Epb41	190.637	207.276	153.261	383.47	208.083	755.994	142.046	244.186	160.517	910.732	697.132	409.924
Epb41l1	7449.1	7941.05	7991.72	7700.32	6612.35	6768.31	8381.08	7777.37	7478.01	6605.41	6425.21	6717.88
Epb41l2	6550.65	6791.29	6570.88	6212.96	7911.9	6549.47	6355.85	7098.27	7165.57	6491.67	6324.26	5792.73
Epb41l3	23356.8	21751.2	22583.4	18159.7	22852.8	19100.5	23769.9	23650.2	26001.6	20332.7	18225	21422.2
Epb41l5	1	1	1	1	1	1	3.18351	1	1	1	1	1
Epb42	1	57.8292	1	273.145	40.6261	645.316	1	1	1	729.703	325.353	312.834
Epdr1	587.296	558.321	576.949	644.004	680.769	535.365	750.896	695.032	629.377	487.629	467.758	584.746
Epg5	23.4361	12.4559	21.1496	1	11.0249	4.86835	11.7672	31.7888	14.4439	7.15587	9.12784	7.56279
Epha10	1	1	1	1	1	1	1	1	151.904	1	1	1
Epha4	345.106	306.137	198.419	654.984	148.058	277.134	200.284	376.279	263.231	450.658	668.921	248.888
Epha5	1	1	1	1	1	1	6.43494	1	1	1	1	1
Ephb1	35.6642	15.3251	26.3445	229.51	138.836	1	28.0764	1	34.0145	18.7745	19.0142	6.87185
Ephb2	89.9669	111.081	38.9338	84.5548	37.259	107.179	97.5692	111.752	107.579	111.177	150.329	96.9828
Ephb3	14.9338	1	1	1267.19	1	1	332.542	18.5437	1	1	4.80152	1
Ephb6	15.5954	9.02077	7.23692	3.57072	3.95814	1	6.26529	20.6722	5.76611	7.6883	12.1938	1
Ephx1	406.299	245.038	262.026	255.304	397.613	350.823	168.761	206.034	166.061	305.477	321.462	243.284
Ephx2	6757.27	625.063	99.7717	489.614	236.597	7526.26	241.423	6807.09	453.633	184.33	7729.24	102.461
Epm2aip1	396.583	434.295	473.626	426.776	465.022	380.976	444.412	466.527	441.791	355.233	493.848	294.629
Epn1	1220.57	1546.46	1127.21	1501.63	1015.87	1219.23	1485.66	1485	1127.78	1332.04	1257.73	1043.04
Epn2	744.437	727.802	643.349	657.423	533.184	436.274	499.043	486.867	762.271	403.1	576.815	585.635
Eppk1	1	2.58432	1	33.9023	1	1	1	1	1	1	3.91827	1
Eprs1	1683.9	2665.23	1543.54	2137.11	1826.01	1605.43	1714.24	2382.31	1702.43	1681.7	2139.41	2033.5
Eps15	594.842	468.867	508.941	443.562	583.883	394.735	490.29	542.617	636.242	432.904	474.139	466.669
Eps15l1	2034.92	2109.92	1822.35	1843.29	1928.91	1874.23	1992.11	2234.9	1966.39	1718.59	1823.02	1792.07
Eps8	140.471	196.379	203.107	63.166	135.645	122.244	203.725	60.8669	198.984	121.092	167.903	245.745
Eps8l2	28.9584	18.4612	1	1	1	1	1	18.4021	1	1	21.6906	18.9798
Epx	34.5227	1	1	1	1	1	1	20.2109	1	1	1	1
Erap1	39.0444	12.6649	42.6342	25.9412	41.3148	32.8203	16.0274	27.061	45.8453	23.1301	37.5515	59.9398
Erbb4	1	1	1	1	1	1	1	1.65678	1	1	1	1
Erbin	37.615	22.1591	19.2235	18.2884	96.5378	60.3182	33.718	40.7954	53.8111	67.3488	68.1386	59.3475
Erc1	382.765	461.971	487.231	888.088	235.88	1108.71	439.11	369.75	282.985	305.915	334.486	355.853
Erc2	1955.68	1902.13	1746.64	2409.2	1333.81	1374.53	1002.75	2164.91	1332.16	1476.79	1258.32	1477.28
Ercc1	7.92139	1	1	1	1	1	1	1	1	1	1	1
Erg28	40.3421	45.0429	41.582	44.9618	39.0159	46.9886	43.8867	40.402	42.7755	47.8127	51.2338	44.0166
Ergic1	347.536	430.509	440.159	381.206	300.273	318.799	403.816	317.554	300.929	405.161	292.397	410.303
Ergic2	1	1	1	1	1	1	1	30.0086	74.4094	1	1	1
Ergic3	46.421	38.467	26.5481	58.0538	38.7133	50.2755	27.0484	29.6158	47.2015	62.6927	52.6496	79.4838
Erh	667.215	817.086	695.591	911.045	658.319	749.457	828.261	707.498	588.874	743.485	770.081	730.469
Eri3	117.732	118.518	145.377	150.029	114.981	191.595	199.821	132.567	170.762	177.846	91.8563	122.264
Erlec1	165.2	109.883	132.23	80.4584	78.4415	102.74	96.8075	64.815	49.569	96.7755	172.64	79.8755
Erlin1	35.5593	27.917	34.7022	52.5226	29.1096	37.9603	44.7649	44.9966	26.7306	43.1722	35.0969	44.4214
Erlin2	797.887	620.297	765.849	650.49	627.136	677.305	545.186	540.002	685.17	621.459	679.557	731.693
Ermn	3006.82	2058.47	2649.55	2181.71	4458.71	2633.97	2437.38	2911.48	3430.91	2502.27	2977.72	2433.7
Ermp1	191.173	112.2	116.072	116.982	242.558	228.173	163.32	123.788	238.623	242.946	112.386	116.887
Ero1a	261.125	263.513	273.127	136.647	237.579	183.539	254.147	122.958	212.771	234.901	286.293	255.935
Erp29	754.8	755.232	1022.02	911.31	1014.39	613.173	1043.14	627.274	768.798	579.168	597.592	805.745
Erp44	283.584	710.547	405.114	491.765	509.465	517.847	473.545	1135.86	454.409	514.09	593.926	504.012
Esam	13.8265	1	1	1	15.2125	13.7962	1	1	11.6833	1	1	1
Esd	1368.1	1853.17	1677.21	1365.91	1838.78	1796.71	1946.02	1373.13	1407.17	1514.73	1556.8	1660.49
Esyt1	490.294	67.7547	198.726	59.6603	512.115	230.337	104.636	324.323	420.256	274.268	195.889	232.723
Esyt2	150.192	202.475	155.774	170.221	175.379	139.133	179.188	126.972	167.865	140.608	190.762	172.227
Etf1	379.143	545.574	424.534	395.303	424.261	421.804	411.34	545.829	515.358	325.019	440.112	614.104
Etfa	4087.25	4049.27	4369.16	3252.38	4849.38	3484.78	3951.26	4031.57	3993.29	3337.22	3727.04	3849.69
Etfb	3288.74	2891.18	3324.63	2598.1	3320.48	2991.75	2742.07	2870.81	3114.89	2595.21	2870.19	2781.02
Etfdh	1963.24	1642	1765.39	1401.66	1659.9	1583.7	1603.09	1472.76	1711.13	1978.38	1472.98	1670.56
Ethe1	476.641	397.505	530.198	259.609	450.804	415.713	470.039	363.757	512.795	442.233	394.715	359.959
Etnk1	48.3911	34.2984	46.568	36.3401	41.0365	24.774	46.5775	54.682	55.6057	36.6512	18.7232	83.2603
Etnppl	237.887	225.028	400.634	162.764	299.179	490.305	410.38	160.049	319.588	230.114	205.413	232.013
Evc2	46.6807	1	1	1	1	1	1	1	1	1	1	1
Evi5	1	1	9.66062	1	9.27801	1	1	8.15611	1	1	1	1
Evl	468.087	580.671	607.086	364.417	620.853	454.907	591.406	570.13	620.137	585.016	466.889	486.255
Ewsr1	483.398	383.521	233.114	470.014	378.048	429.456	529.45	493.813	380.825	489.502	446.381	343.633
Exd2	1	9.67602	1	1	1	3.88162	1	1	5.24806	1	1	1
Exoc1	846.598	654.134	808.056	824.914	387.748	400.585	514.767	735.575	252.935	324.455	322.803	287.28
Exoc1l	82.6866	1	1	1	1	1	1	17.0236	1	1	1	1
Exoc2	261.045	286.04	249.379	523.374	158.632	400.24	313.524	325.325	206.614	252.287	333.918	256.887
Exoc3	219.607	402.782	172.493	464.13	207.176	348.395	362.596	325.392	327.891	383.908	228.556	253.742
Exoc4	892.307	890.798	778.126	1051.86	783.149	849.017	807.755	1141.52	850.281	901.845	905.725	809.472
Exoc5	146.734	222.159	164.576	190.962	163.665	224.265	228.228	305.626	183.462	362.295	146.263	177.488
Exoc6	17.4077	18.9667	1	1	1	1	1	1	21.8851	1	15.7764	1
Exoc6b	172.2	166.373	131.998	237.4	148.983	264.313	179.999	232.674	224.972	177.671	159.888	172.689
Exoc7	399.881	566.261	568.813	715.235	477.548	511.958	505.271	649.858	493.024	566.466	621.77	454.794
Exoc8	213.912	262.941	338.92	510.418	266.373	320.545	316.172	207.653	227.482	263.601	344.354	185.737
Exog	572.816	587.953	535.878	575.294	380.39	391.883	484.97	545.605	524.834	400.981	445.389	562.771
Exosc2	1	1	1	7.67624	3.27706	1	1	1	1	1	1	1
Extl2	240.983	128.117	162.68	92.9009	204.993	105.176	163.144	198.791	207.204	102.077	156.181	145.606
Ezr	1026.03	1533.15	688.79	1822.15	492.136	1283.58	480.664	1447.31	683.895	1435.33	1527.88	861.734
F11r	1	1	1	1	1	1	1	1	1	1	10.8785	1
F12	1	1	1	1	15.4367	1	1	1	1	17.8291	19.0877	12.8445
F13a1	1	1	1	38.1633	81.4052	202.298	1	1	1	182.044	125.526	178.912
F2	14.0131	1	1	84.4819	131.943	186.708	1	25.1466	1	337.83	267.432	281.705
F3	159.657	172.535	135.088	179.776	200.632	182.105	168.006	176.989	205.531	187.433	174.347	176.625
F5	1	1	1	1	1	5.30606	1	1	1	1	1	1
F8a1	152.316	117.501	102.928	84.6771	77.3972	92.7668	91.3296	107.954	105.7	103.742	87.0975	79.5798
Faah	769.281	580.86	520.541	1126.19	572.713	796.879	592.28	788.092	579.665	812.912	925.139	547.961
Fabp3	2522.02	3336.97	2760.66	3197.15	2104.16	2330.76	3180.74	3067.73	2280.9	2214.38	2204.9	2585.63
Fabp5	4025.46	3058.28	3135.16	2768.88	4356.45	3287.3	3138.47	3370.17	3996.92	3039.21	3634.5	3612.76
Fabp7	908.648	750.195	944.095	548.506	1033.23	593.352	922.31	684.069	748.383	624.046	970.004	1017.86
Fadd	1	14.6941	1	1	1	1	1	1	1	1	6.36926	10.3294
Fads1	43.1236	26.7136	30.0596	36.6056	77.9926	50.8283	1	25.5102	14.0002	46.3931	56.3875	81.9354
Fads2	60.777	57.2481	138.027	81.9028	113.922	59.7199	93.3183	48.6161	50.6077	58.1662	129.231	155.129
Fads6	7.54511	1	1	1	1	6.37673	4.74233	1	7.84515	7.71912	1	1
Faf1	206.837	257.506	227.571	200.546	154.809	239.176	207.355	148.203	145.352	132.075	146.39	200.631
Faf2	662.624	516.16	729.188	1099.9	495.01	417.032	954.14	525.794	610.186	629.797	628.491	483.017
Fah	328.4	182.865	288.66	254.419	648.042	408.146	328.204	399.427	347.35	309.59	287.966	288.938
Fahd1	201.551	130.781	110.54	191.569	61.4503	135.119	98.0977	153.095	178.337	93.1985	149.875	158.814
Fahd2	905.427	934.019	1046.05	797.61	924.627	814.913	1067.85	934.108	868.91	706.329	753.86	911.895
Faim	129.822	97.9332	21.4914	73.5781	128.542	73.3781	50.3501	45.0892	118.118	24.9391	97.396	110.118
Faim2	183.014	238.571	695.956	338.791	257.012	377.827	335.84	200.657	343.836	346.628	310.497	277.457
Fam107a	1	1	1	12.7501	1	1	1	10.7561	1	1	1	1
Fam107b	31.1905	23.9062	21.6917	1	17.6811	1	1	1	24.123	1	1	1
Fam110b	87.4433	85.6739	116.109	6.6923	12.6524	6.86536	16.9821	46.3076	56.248	13.965	14.6647	6.88588
Fam114a1	1	1	1	1	1	1	6.79478	1	1	1	1	1
Fam114a2	119.977	107.668	145.311	100.771	132.23	121.678	122.914	163.934	147.729	74.2268	131.646	134.517
Fam117b	8.64314	33.3085	21.9329	19.5101	34.8398	17.8061	33.1225	45.7332	11.4788	34.3638	1	31.2342
FAM120A	644.388	581.822	413.299	751.927	377.517	441.603	446.031	562.609	352.03	583.635	735.367	473.913
Fam120b	22.5547	16.7248	48.1147	10.409	35.07	19.2677	343.96	18.501	31.4141	14.9849	9.85452	18.2833
Fam120c	175.823	93.9724	116.331	97.1108	163.135	39.9917	165.785	142.552	146.864	105.411	144.182	148.53
Fam131b	345.308	330.557	203.635	232.109	178.936	159.274	402.114	348.798	180.958	249.236	224.826	189.902
Fam136a	59.6248	201.892	60.7643	60.0162	47.7822	49.954	124.987	68.55	59.3869	12.0266	26.2478	43.3915
Fam13c	7.09579	8.80529	1	29.8512	1	1	20.0992	33.0111	4.63582	1	1	1
Fam162a	883.312	709.101	449.934	599.48	733.936	543.414	639.892	707.669	706.927	365.739	590.702	533.901
Fam168a	178.618	174.939	13.5506	130.801	1	1	114.116	1	1	176.016	154.185	1
Fam169a	222.514	249.112	299.24	722.795	243.083	247.901	359.942	357.062	274.351	212.922	212.75	234.826
Fam171a2	313.11	428.195	469.475	423.451	176.483	96.2839	329.621	387.843	222.479	266.839	240.697	288.257
Fam171b	33.3884	77.2758	80.333	71.1857	34.9173	64.0609	50.0531	88.6308	60.6362	56.8907	52.7288	45.1478
Fam174a	13.9472	1	21.7574	1	1	1	1	12.4442	24.8239	1	13.665	15.9988
Fam177a1	217.312	133.437	182.228	131.207	265.147	374.87	421.576	208.993	213.591	202.219	217.124	190.932
Fam185a	21.6146	22.7496	24.6504	53.9724	21.6431	26.7458	74.7879	54.4907	26.2067	17.9941	29.9115	22.0942
Fam20b	1	1	12.4897	1	1	1	1	1	1	1	1	1
Fam210a	510.287	400.621	528.757	221.095	464.79	408.224	400.894	257.404	273.936	459.025	452.72	418.119
Fam210b	157.225	130.769	141.413	122.655	109.821	107.301	135.861	115.595	121.421	136.697	150.797	113.633
Fam219a	41.2486	26.9119	32.8081	26.2544	62.2711	14.0911	29.9172	1	1	26.3954	1	29.7917
Fam227b	136.934	120.297	123.894	108.789	118.522	111.886	122.82	132.439	126.592	107.826	119.604	117.67
Fam234a	74.8014	50.4708	56.392	41.8535	75.094	158.091	48.2386	50.7629	97.6941	41.8768	80.165	43.7816
Fam234b	59.6804	67.2415	58.5996	97.0005	45.2081	74.7174	55.7621	118.108	12.9782	81.6501	88.3204	54.8258
Fam241b	248.131	259.969	183.471	55.6789	104.926	201.996	150.939	172.757	160.054	144.227	45.1524	149.037
Fam3c	49.7518	24.48	31.4547	34.5015	21.5767	26.216	33.3874	18.6119	1	17.9214	38.6684	1
Fam50a	1	1	1	1	1	1	1	20.9408	1	1	5.90244	1
Fam76b	1	1	1	1	1	1	1	1	1	2.01782	1	1
Fam81a	26.83	81.5891	28.2874	187.424	1	39.0138	62.4129	105.321	22.8329	63.9369	17.7402	30.672
Fam91a1	50.7647	35.1506	21.163	37.5614	55.2119	1	24.5642	32.0203	21.9304	9.92305	7.62482	8.21986
Fam98a	136.323	82.8836	104.321	76.9134	160.28	104.177	102.943	68.9	143.894	155.375	147.32	124.096
Fam98b	304.873	407.288	442.214	433.33	314.867	345.014	336.902	402.518	291.574	402.645	369.204	377.42
Fanca	1	1	1	1	1	1	1	1	69.8019	1	1	1
Far1	1	1	1	1	332.193	1	1	1	1	1	1	70.0551
Farp1	1518.68	1290.62	1083.29	1540.02	1142.59	1141.46	1351.34	1526.26	1129.36	1360.54	1057.29	1238.6
Fars2	1	1	1	1	1	1	1	1	5.33193	1	1	1
Farsa	1021.9	935.285	804.533	872.544	827.112	644.524	915.048	970.874	831.279	657.426	669.883	636.109
Farsb	933.605	1055.03	1051.69	980.33	970.297	863.477	944.765	1121.75	1014.18	1036.4	859.582	817.578
Fasn	14638	13618.7	13988.2	12845.6	17932.5	13146.5	14941.7	13709.1	15235.6	12020.6	14427	15818.1
Fastkd2	12.2947	10.3696	1	1	8.2677	7.36036	1	21.7806	11.0747	1	15.0357	7.58145
Fat3	1	18.3885	40.2444	1	90.0753	90.8375	24.9644	1	27.3204	68.7639	1	1
Fat4	1	1	1	1	1	1	1	1	1111.74	1	1	14.407
Fau	252.565	188.761	254.102	177.562	172.719	265.43	164.76	287.147	227.737	1	262.196	250.212
Fbl	368.465	381.684	365.064	282.903	397.882	385.074	383.021	398.509	397.45	412.933	360.206	311.889
Fbll1	136.526	87.6322	193.948	113.996	86.8042	62.5976	152.001	168.92	161.409	49.4894	73.1742	63.5004
Fbln1	1	1	1	1	1	1	1	1	1	1	22.7096	1
Fbln5	1	1	1	1	78.1787	1	1	1	1	1	1	1
[truncated: 4,597 more rows]
